# Supplementary material for: 4-Iodo-3,3′-dimethoxy­biphen­yl
Source: Acta Crystallogr Sect E Struct Rep Online. 2008 Jul 5;64(Pt 8):o1377. doi: 10.1107/S1600536808019557 (PMC2962011; doi:10.1107/S1600536808019557)
Supplement: Supplementary file 2 [file e-64-o1377-Isup2.hkl]

# 
# h,k,l, Fc-squared, Fo-squared, sigma(Fo-squared) and status flag 
# 
data_I
_shelx_title ' qami in P2(1)/c' 
_shelx_refln_list_code          4 
_shelx_F_calc_maximum      163.98 
_exptl_crystal_F_000       664.00 
_reflns_d_resolution_high  0.8286 
 
loop_ 
 _symmetry_equiv_pos_as_xyz 
 'x, y, z' 
 '-x, y+1/2, -z+1/2' 
 '-x, -y, -z' 
 'x, -y-1/2, z-1/2' 
 
_cell_length_a    11.9321 
_cell_length_b    15.3818 
_cell_length_c     6.9940 
_cell_angle_alpha  90.000 
_cell_angle_beta   90.677 
_cell_angle_gamma  90.000 
 
_shelx_F_squared_multiplier     1.000 
 
loop_ 
 _refln_index_h 
 _refln_index_k 
 _refln_index_l 
 _refln_F_squared_calc 
 _refln_F_squared_meas 
 _refln_F_squared_sigma 
 _refln_observed_status 
   2   0   0     6736.23     6640.98     80.17 o 
   4   0   0    14022.76    13386.78    317.34 o 
   5   0   0      275.69      285.06      7.37 o 
   6   0   0    10472.17    10555.33    109.03 o 
   7   0   0    21016.53    21996.05    365.86 o 
   8   0   0      665.84      645.76     20.45 o 
   9   0   0     1624.15     1559.05     26.75 o 
  10   0   0     8688.72     9097.49    146.69 o 
  11   0   0     3177.69     3342.79     64.65 o 
  12   0   0       10.53       10.95     12.15 o 
  13   0   0     1665.85     1582.43     31.29 o 
  14   0   0     1492.91     1494.56     35.89 o 
   3   1   0     7582.28     7501.75     76.37 o 
   4   1   0    10634.67    10186.55     71.40 o 
   5   1   0    16379.53    15773.26    133.82 o 
   6   1   0    11171.32    11223.92     81.58 o 
   7   1   0     2861.19     3099.30     23.51 o 
   8   1   0     9060.70     9199.70    133.66 o 
   9   1   0     6035.84     6162.82     78.36 o 
  10   1   0       46.31       54.70      5.18 o 
  11   1   0     1426.41     1394.61     16.13 o 
  12   1   0     2498.22     2617.78     31.55 o 
  13   1   0      252.05      244.63     10.67 o 
  14   1   0      597.46      523.40     16.09 o 
   1   2   0     2563.38     2528.09     23.45 o 
   2   2   0      260.17      297.73      6.96 o 
   3   2   0    13409.21    13003.83    110.50 o 
   4   2   0     6162.48     5875.50     39.05 o 
   5   2   0      858.31      898.69     10.07 o 
   6   2   0     2810.18     2711.80     28.59 o 
   7   2   0     2638.17     2390.61     20.78 o 
   8   2   0      769.58      770.82      9.35 o 
   9   2   0      246.93      230.54      6.90 o 
  10   2   0     3759.82     3846.67     47.64 o 
  11   2   0      691.52      671.78     13.24 o 
  12   2   0      105.16       95.08      4.55 o 
  13   2   0      679.58      687.77     20.28 o 
  14   2   0      939.12      924.14     21.00 o 
   1   3   0      344.87      317.86      8.59 o 
   2   3   0       14.42       74.54      6.34 o 
   3   3   0      760.53      712.08      6.82 o 
   4   3   0      365.99      303.70      4.35 o 
   5   3   0       84.92       52.77      5.20 o 
   6   3   0      148.58      143.86      4.56 o 
   7   3   0      178.65      195.38      4.12 o 
   8   3   0     1599.74     1634.61     14.03 o 
   9   3   0        4.43        8.27      5.05 o 
  10   3   0        0.04        2.26      2.64 o 
  11   3   0      436.83      418.06     10.44 o 
  12   3   0      506.09      489.23     22.79 o 
  13   3   0       72.21       56.51      5.27 o 
  14   3   0        0.91        7.66      2.44 o 
   0   4   0    11900.94    11471.86    138.56 o 
   1   4   0     1766.04     1787.36     19.77 o 
   2   4   0     4621.10     4524.44     32.69 o 
   3   4   0     2089.74     2038.53     17.16 o 
   4   4   0       71.62       64.18      2.71 o 
   5   4   0     1260.72     1400.41     12.92 o 
   6   4   0      139.09      125.70      3.44 o 
   7   4   0      429.51      421.84      6.01 o 
   8   4   0       61.26       50.81      4.18 o 
   9   4   0        0.50        1.18      1.09 o 
  10   4   0       27.40       37.38      4.65 o 
  11   4   0       84.67       74.98      6.18 o 
  12   4   0      552.16      502.64     19.30 o 
  13   4   0        0.81       -2.09      3.24 o 
  14   4   0       64.10       40.89      4.38 o 
   1   5   0     2964.28     2871.95     25.38 o 
   2   5   0     2314.48     2226.29     20.05 o 
   3   5   0     1707.06     1673.55     14.21 o 
   4   5   0     1664.54     1588.34     19.11 o 
   5   5   0     2476.74     2410.50     25.47 o 
   6   5   0     1785.63     1783.31     15.37 o 
   7   5   0      489.09      488.33      5.56 o 
   8   5   0     2804.09     2831.90     18.00 o 
   9   5   0     3070.10     3104.48     25.05 o 
  10   5   0       39.58       45.85      4.31 o 
  11   5   0      526.16      542.19     17.26 o 
  12   5   0      838.78      789.76     17.95 o 
  13   5   0       15.26        8.67      2.84 o 
   0   6   0    22566.46    21559.40    338.44 o 
   1   6   0     3622.75     3521.05     34.41 o 
   2   6   0     1133.19     1029.33     37.10 o 
   3   6   0    12643.46    12075.26     65.85 o 
   4   6   0     6437.42     6213.70     39.97 o 
   5   6   0        1.01       -0.02      2.10 o 
   6   6   0     6044.90     6009.17     43.13 o 
   7   6   0     6615.69     6798.68     59.28 o 
   8   6   0      761.62      710.72      8.77 o 
   9   6   0      484.44      447.58     11.17 o 
  10   6   0     7798.94     8054.66     75.94 o 
  11   6   0     1365.82     1343.35     27.46 o 
  12   6   0      931.15      800.46     19.82 o 
  13   6   0     1526.04     1544.91     26.62 o 
   1   7   0    11879.08    11208.38     76.29 o 
   2   7   0    16377.75    15452.17     83.98 o 
   3   7   0     3603.93     3630.32     40.42 o 
   4   7   0     4903.62     4917.28     38.44 o 
   5   7   0    15105.43    15093.38     93.76 o 
   6   7   0     5611.18     5621.98     55.44 o 
   7   7   0      780.75      771.83     13.08 o 
   8   7   0    10612.95    11046.14     68.96 o 
   9   7   0     2282.28     2259.70     29.28 o 
  10   7   0        3.67       29.27     13.80 o 
  11   7   0     2469.36     2414.58     36.33 o 
  12   7   0     3843.08     3970.00     74.87 o 
  13   7   0      817.64      796.27     17.71 o 
   0   8   0    10899.63    10641.06    122.39 o 
   1   8   0     2456.97     2304.77     28.08 o 
   2   8   0     4878.23     4799.68     63.06 o 
   3   8   0    10371.96     9841.25     79.28 o 
   4   8   0    13514.56    13660.46     85.17 o 
   5   8   0      327.86      346.27     11.82 o 
   6   8   0     3550.97     3457.47     25.80 o 
   7   8   0     7765.25     7973.47     67.79 o 
   8   8   0     1665.75     1680.01     18.59 o 
   9   8   0     1918.47     1870.05     30.30 o 
  10   8   0     2617.22     2761.16     27.58 o 
  11   8   0     1218.49     1215.92     20.45 o 
  12   8   0      165.85      160.88     12.68 o 
   1   9   0     4298.10     4228.66     62.70 o 
   2   9   0     9259.15     9414.94     71.56 o 
   3   9   0      656.05      610.11     10.69 o 
   4   9   0     3499.36     3594.65     33.50 o 
   5   9   0     4617.50     4622.87     33.20 o 
   6   9   0     1464.53     1438.93     21.02 o 
   7   9   0       31.51       27.72      3.71 o 
   8   9   0     1617.21     1652.92     16.88 o 
   9   9   0      495.61      502.42     11.13 o 
  10   9   0      381.42      337.55      6.85 o 
  11   9   0      965.97      962.99     24.22 o 
  12   9   0      535.59      498.35     26.34 o 
   0  10   0     2465.44     2701.18     27.14 o 
   1  10   0      493.52      506.59      8.76 o 
   2  10   0      834.36      863.76     14.27 o 
   3  10   0      621.37      603.26      8.81 o 
   4  10   0     1151.06     1166.11     11.22 o 
   5  10   0        0.02       -1.93      2.12 o 
   6  10   0      449.95      445.99     11.32 o 
   7  10   0      191.46      186.57      6.72 o 
   8  10   0      326.44      316.69     11.16 o 
   9  10   0       31.04       30.00      2.51 o 
  10  10   0      590.86      597.95      9.71 o 
  11  10   0      178.87      166.63      8.82 o 
  12  10   0      127.11      110.02      9.64 o 
   1  11   0      220.56      223.83      8.00 o 
   2  11   0       39.45       36.27      4.91 o 
   3  11   0       81.03       74.28      4.36 o 
   4  11   0      102.65      103.92      5.36 o 
   5  11   0       20.57       21.00      3.01 o 
   6  11   0        0.13       -3.06      2.04 o 
   7  11   0       19.36       13.91      2.02 o 
   8  11   0       36.07       33.14      3.27 o 
   9  11   0      177.94      186.56      6.47 o 
  10  11   0        9.13        7.92      2.73 o 
  11  11   0      176.80      151.11     10.96 o 
   0  12   0     1178.98     1207.87     16.09 o 
   1  12   0      420.28      429.34     15.78 o 
   2  12   0     1058.49     1103.58     19.04 o 
   3  12   0     1867.91     1934.88     27.68 o 
   4  12   0     2848.32     2970.93     47.32 o 
   5  12   0       77.36       59.00      3.56 o 
   6  12   0      611.24      575.17     10.21 o 
   7  12   0     1237.12     1234.79     13.25 o 
   8  12   0      251.97      228.45      6.31 o 
   9  12   0      336.14      299.31     10.75 o 
  10  12   0      108.57      116.13      5.93 o 
   1  13   0     3711.78     3880.94     43.68 o 
   2  13   0     6231.97     6771.75    257.26 o 
   3  13   0      717.67      645.55     28.27 o 
   4  13   0     3072.54     3108.62     48.27 o 
   5  13   0     4938.29     5106.31     71.93 o 
   6  13   0      563.53      513.80     11.52 o 
   7  13   0      156.66      140.75      5.97 o 
   8  13   0     1505.80     1518.60     20.30 o 
   9  13   0      563.07      551.34     22.51 o 
  10  13   0       72.90       59.45      5.49 o 
   0  14   0     3585.50     3617.95     46.53 o 
   1  14   0     2672.09     2274.92    317.54 o 
   2  14   0      537.56      498.93     16.50 o 
   3  14   0     5206.87     5324.68     73.15 o 
   4  14   0     3160.47     3068.87     85.22 o 
   5  14   0        0.16       -8.75      5.83 o 
   6  14   0     2388.37     2321.84     28.13 o 
   7  14   0     2527.21     2566.53     40.51 o 
   8  14   0      417.16      213.88     70.54 o 
   9  14   0      977.50      945.34     18.65 o 
   1  15   0     3612.57     3895.14    121.32 o 
   2  15   0     1388.53     1419.33     21.36 o 
   3  15   0      241.93      215.90     10.52 o 
   4  15   0      888.30      877.59     13.91 o 
   5  15   0     1976.66     2049.45     24.66 o 
   6  15   0     1607.63     1487.98     30.84 o 
   7  15   0       99.95       83.80      6.61 o 
   8  15   0     2665.92     2790.22     53.88 o 
   0  16   0     3374.52     3851.13     46.27 o 
   1  16   0      410.41      447.08     20.15 o 
   2  16   0       10.49        9.23      2.84 o 
   3  16   0      559.48      586.05     16.42 o 
   4  16   0      540.33      571.46     16.56 o 
   5  16   0        1.80        3.04      1.97 o 
   6  16   0      649.98      616.25     20.26 o 
   7  16   0      815.12      887.45     17.05 o 
   1  17   0       31.46       13.66      2.70 o 
   2  17   0      818.75      903.46     17.05 o 
   3  17   0      519.82      509.95     25.78 o 
   4  17   0      172.35      159.65     12.19 o 
   5  17   0      377.60      400.15     14.33 o 
   0  18   0      814.77      801.83     57.54 o 
   1  18   0       19.10        6.55      2.62 o 
   2  18   0        9.51        8.30      2.97 o 
   3  18   0       63.93       70.65      6.08 o 
 -14   1   1      186.97      140.35     15.43 o 
 -13   1   1     1073.61     1063.85     15.46 o 
 -12   1   1      374.62      395.13     13.43 o 
 -11   1   1       57.25       39.01      4.93 o 
 -10   1   1      800.67      814.50     20.97 o 
  -9   1   1      795.87      779.42      9.80 o 
  -8   1   1      279.40      276.66      5.99 o 
  -7   1   1        2.71        6.03      2.49 o 
  -6   1   1       81.89       44.28      3.09 o 
  -5   1   1     4672.02     4845.07     27.51 o 
  -4   1   1     1568.73     1567.61     14.32 o 
  -3   1   1     8124.52     7975.60     61.09 o 
  -2   1   1     3488.49     3391.08     28.48 o 
  -1   1   1     3822.25     3596.22     41.79 o 
   0   1   1      243.73      274.29      6.75 o 
   1   1   1      752.83      759.83      8.30 o 
   2   1   1     5147.76     5248.24     46.29 o 
   3   1   1     3563.57     3520.30     37.60 o 
   4   1   1      818.67      806.15     14.47 o 
   5   1   1     1213.89     1155.08     13.38 o 
   6   1   1       11.87       31.59      5.02 o 
   7   1   1     2271.64     2233.87     24.24 o 
   8   1   1      678.37      685.14      9.11 o 
   9   1   1       33.15       44.46      4.53 o 
  10   1   1      234.78      223.45     10.98 o 
  11   1   1      297.08      297.93     13.30 o 
  12   1   1      148.43      148.30      8.45 o 
  13   1   1       71.37       72.17      5.54 o 
  14   1   1      436.10      451.55     24.37 o 
 -14   2   1     1494.16     1547.11     23.43 o 
 -13   2   1      372.59      320.65     15.75 o 
 -12   2   1     1677.42     1637.05     23.20 o 
 -11   2   1     3814.46     3946.34    105.14 o 
 -10   2   1     1720.22     1762.17     20.39 o 
  -9   2   1      112.83      118.89      8.23 o 
  -8   2   1     3088.82     2958.43     24.61 o 
  -7   2   1     7961.28     8312.70     56.69 o 
  -6   2   1       95.26      142.19      5.99 o 
  -5   2   1     4639.25     4605.66     33.46 o 
  -4   2   1    11488.63    10810.61     75.23 o 
  -3   2   1     3841.85     3628.33     27.50 o 
  -2   2   1      739.73      779.75      8.29 o 
  -1   2   1     3736.95     3712.68     36.03 o 
   1   2   1     2909.29     2937.62     38.52 o 
   3   2   1    15006.56    14507.02    179.56 o 
   4   2   1      509.62      497.12      7.51 o 
   5   2   1     4589.63     4676.63     30.87 o 
   6   2   1    14348.12    14432.91    125.22 o 
   7   2   1     1560.14     1531.25     17.06 o 
   8   2   1      156.40      137.91      6.02 o 
   9   2   1     5422.33     5640.04     56.05 o 
  10   2   1        8.66       15.67      6.34 o 
  11   2   1      188.87      163.55      9.76 o 
  12   2   1     1596.48     1613.42     29.70 o 
  13   2   1     1369.13     1416.58     22.02 o 
  14   2   1      187.05      182.89      7.19 o 
 -14   3   1      177.20      175.44     15.49 o 
 -13   3   1     2273.09     2282.36     41.63 o 
 -12   3   1     3834.18     3825.01     45.55 o 
 -11   3   1      340.14      302.19     14.92 o 
 -10   3   1     4182.90     4123.80     37.10 o 
  -9   3   1     7729.19     7830.52     69.46 o 
  -8   3   1     3529.95     3658.69     33.43 o 
  -7   3   1     3421.42     3370.68     24.28 o 
  -6   3   1    11144.12    10829.79     89.18 o 
  -5   3   1     9764.80     9606.08     58.63 o 
  -4   3   1     1741.52     1635.80     14.31 o 
  -1   3   1    12592.66    12451.96    214.37 o 
   1   3   1    12753.93    12207.24    103.59 o 
   2   3   1     4304.72     4040.58     30.79 o 
   3   3   1     7420.14     7146.45     49.87 o 
   4   3   1    16017.06    15541.23    208.28 o 
   5   3   1    13624.57    13491.69    137.01 o 
   6   3   1       82.92       94.10     11.07 o 
   7   3   1     7159.65     7367.14     56.89 o 
   8   3   1     8408.23     8677.28     79.46 o 
   9   3   1     2839.40     2823.36     48.94 o 
  10   3   1     4354.85     4404.43     37.62 o 
  11   3   1     5423.20     5661.25     87.22 o 
  12   3   1      496.37      479.03     13.22 o 
  13   3   1      610.74      564.04     17.74 o 
  14   3   1     1589.30     1500.20     40.58 o 
 -13   4   1      461.35      410.97     24.52 o 
 -12   4   1      921.95      900.21     21.04 o 
 -11   4   1     3294.68     3368.24     46.33 o 
 -10   4   1     4495.69     4436.30     38.22 o 
  -9   4   1       75.21       74.21      6.61 o 
  -8   4   1    12425.90    12422.99     96.17 o 
  -7   4   1     7874.84     7974.09     56.64 o 
  -6   4   1       52.57       56.66      6.77 o 
  -5   4   1    11618.87    11503.52     64.14 o 
  -4   4   1    25400.94    24224.33    400.74 o 
  -3   4   1     6332.77     6276.31     41.40 o 
  -2   4   1    11739.41    11257.58     97.20 o 
   0   4   1     2444.88     2253.59     22.95 o 
   1   4   1     1082.03     1037.70     11.23 o 
   2   4   1    19345.44    17921.28    152.17 o 
   4   4   1      874.57      875.45     16.71 o 
   5   4   1     9285.87     9670.10     56.46 o 
   6   4   1    22319.68    22614.88    177.49 o 
   7   4   1     1820.83     1712.08     21.19 o 
   8   4   1     1630.57     1605.61     14.44 o 
   9   4   1     4594.65     4712.78     39.52 o 
  10   4   1     4256.60     4409.76     69.94 o 
  11   4   1      317.25      319.58      9.84 o 
  12   4   1     2887.34     2885.37     26.40 o 
  13   4   1     3100.22     3368.23    109.37 o 
 -13   5   1      862.37      875.76     22.84 o 
 -12   5   1     1584.11     1572.97     28.86 o 
 -11   5   1       35.42       22.99      3.39 o 
 -10   5   1     2210.12     2228.40     19.58 o 
  -9   5   1     4246.64     4217.32     34.68 o 
  -8   5   1      219.53      201.81      7.64 o 
  -7   5   1     1455.26     1451.32     23.97 o 
  -6   5   1    10821.94    11094.03     95.90 o 
  -5   5   1     9955.38     9819.14     72.50 o 
  -4   5   1      716.43      724.18     17.69 o 
  -3   5   1     9085.38     8736.13     58.82 o 
  -2   5   1     7149.06     6703.83     47.61 o 
  -1   5   1      761.19      772.58     14.83 o 
   0   5   1    10002.49     9448.11     72.62 o 
   2   5   1     1664.37     1442.95     13.66 o 
   3   5   1     2172.28     2064.85     17.66 o 
   4   5   1     8293.28     7973.62     45.81 o 
   5   5   1     6164.32     6072.47     49.94 o 
   6   5   1        4.38       13.62      3.14 o 
   7   5   1     3082.61     2952.99     28.96 o 
   8   5   1     6121.01     6340.41     55.50 o 
   9   5   1      592.56      551.61     16.82 o 
  10   5   1     1727.16     1755.63     16.94 o 
  11   5   1     1689.47     1741.39     19.63 o 
  12   5   1     1321.52     1369.23     17.70 o 
  13   5   1        2.55        4.21      1.72 o 
 -13   6   1      181.29      160.48     14.85 o 
 -12   6   1       96.90       87.98      6.03 o 
 -11   6   1      615.99      640.57     11.58 o 
 -10   6   1       78.03       88.13      5.84 o 
  -9   6   1      154.95      148.23      7.31 o 
  -8   6   1     2927.78     2986.45     32.55 o 
  -7   6   1     2503.89     2585.84     20.08 o 
  -6   6   1      453.74      446.44      9.54 o 
  -5   6   1     3036.51     3040.39     29.73 o 
  -4   6   1     1748.21     1713.99     16.12 o 
  -3   6   1       25.58       15.29      2.06 o 
  -2   6   1     2669.41     2681.16     28.37 o 
  -1   6   1     3848.69     3710.10     48.05 o 
   0   6   1     3084.58     2939.64     28.13 o 
   1   6   1        1.31       -4.84      3.23 o 
   2   6   1     3189.96     3152.10     37.88 o 
   3   6   1     1693.99     1551.02     14.48 o 
   4   6   1       69.17      100.24      8.01 o 
   5   6   1       48.87       28.77      4.55 o 
   6   6   1      768.84      695.39      9.09 o 
   7   6   1     1223.11     1256.16     12.79 o 
   8   6   1      783.25      777.16     10.02 o 
   9   6   1     1152.27     1087.07     22.18 o 
  10   6   1     2081.19     2041.32     35.04 o 
  11   6   1       50.89       48.14      3.80 o 
  12   6   1        2.59        7.95      2.37 o 
  13   6   1      396.62      391.14     11.60 o 
 -13   7   1       11.53        6.13      3.85 o 
 -12   7   1      187.27      168.15      9.28 o 
 -11   7   1       17.77       11.57      2.94 o 
 -10   7   1       64.83       55.39      4.06 o 
  -9   7   1      511.67      468.59     10.94 o 
  -8   7   1      492.71      487.84      9.19 o 
  -7   7   1       68.41       64.01      4.45 o 
  -6   7   1      206.29      211.04      5.38 o 
  -5   7   1      230.15      219.02      5.89 o 
  -4   7   1      258.51      265.17      4.36 o 
  -3   7   1     3467.97     3737.65     34.30 o 
  -2   7   1     1154.99     1280.38     15.19 o 
  -1   7   1        7.23        7.27      2.90 o 
   0   7   1      272.04      259.69      6.83 o 
   1   7   1     1679.22     1719.11     18.79 o 
   2   7   1       50.54       48.99      3.22 o 
   3   7   1     1055.03     1143.67     10.42 o 
   4   7   1      183.29      175.85      4.74 o 
   5   7   1       45.55       39.55      2.75 o 
   6   7   1      103.65      115.58      5.91 o 
   7   7   1       13.99       17.80      2.65 o 
   8   7   1        3.08        9.16      3.50 o 
   9   7   1        2.50        0.65      2.50 o 
  10   7   1      108.29       84.16      7.12 o 
  11   7   1      153.48      142.15     10.68 o 
  12   7   1      174.85      161.54      7.75 o 
  13   7   1        0.10        4.75      1.81 o 
 -12   8   1       60.72       52.27      5.41 o 
 -11   8   1      217.48      226.85      8.40 o 
 -10   8   1      542.33      508.79     15.15 o 
  -9   8   1      253.45      240.82      8.86 o 
  -8   8   1      522.69      521.68     13.88 o 
  -7   8   1      167.70      145.71      8.33 o 
  -6   8   1       32.45       35.56      3.36 o 
  -5   8   1     1470.41     1530.06     17.91 o 
  -4   8   1      750.65      718.33      7.23 o 
  -3   8   1       87.30       90.57      5.96 o 
  -2   8   1      219.66      229.91      7.23 o 
  -1   8   1     3750.67     3960.80     35.60 o 
   0   8   1      314.58      272.69      6.55 o 
   1   8   1      711.94      753.65     10.76 o 
   2   8   1     1330.65     1336.28     17.56 o 
   3   8   1      648.59      614.29      7.81 o 
   4   8   1        9.94       13.95      2.46 o 
   5   8   1      444.17      418.18      6.27 o 
   6   8   1      912.04      945.61      9.66 o 
   7   8   1      283.52      276.90     14.03 o 
   8   8   1        0.80       -0.03      2.43 o 
   9   8   1      521.92      550.07     13.83 o 
  10   8   1      421.45      395.85     11.33 o 
  11   8   1        8.77       13.03      3.51 o 
  12   8   1      181.31      152.61      9.96 o 
 -12   9   1     1215.83     1228.02     27.10 o 
 -11   9   1        1.00        7.09      6.00 o 
 -10   9   1      991.20      997.32     13.74 o 
  -9   9   1     2481.43     2568.55     42.81 o 
  -8   9   1      535.34      479.12      9.11 o 
  -7   9   1      996.74      976.43     28.80 o 
  -6   9   1     6648.01     7053.93     54.47 o 
  -5   9   1     3206.31     3117.87     33.18 o 
  -4   9   1      147.94      126.54      9.78 o 
  -3   9   1     2131.84     2159.66     25.85 o 
  -2   9   1     5052.84     5119.62     39.14 o 
  -1   9   1       19.04       18.69     10.23 o 
   0   9   1     5283.92     5461.19     57.37 o 
   1   9   1     8995.74     9325.62     70.36 o 
   2   9   1     1407.23     1334.58     16.01 o 
   3   9   1      818.22      787.98     10.33 o 
   4   9   1     4092.35     4129.65     34.63 o 
   5   9   1     2022.56     1998.00     13.85 o 
   6   9   1        0.27        0.99      2.12 o 
   7   9   1     1907.75     1905.40     28.20 o 
   8   9   1     2176.54     2143.88     19.52 o 
   9   9   1      246.05      240.28     12.30 o 
  10   9   1      984.71      997.16     28.73 o 
  11   9   1     1545.14     1525.15     42.32 o 
  12   9   1      160.54      182.51     12.57 o 
 -12  10   1      424.91      399.90     14.91 o 
 -11  10   1     2797.21     2949.33     55.20 o 
 -10  10   1      882.51      833.21     19.83 o 
  -9  10   1       35.12       40.64      4.99 o 
  -8  10   1     4262.93     4409.02     59.84 o 
  -7  10   1     6775.95     7108.33     46.23 o 
  -6  10   1     1159.08     1132.61     18.12 o 
  -5  10   1     4387.04     4363.67     40.68 o 
  -4  10   1     9923.15    10331.77     83.15 o 
  -3  10   1     1774.03     1672.42     23.25 o 
  -2  10   1     3506.31     3495.94     80.96 o 
  -1  10   1     8544.54     8658.80     74.56 o 
   0  10   1     8247.35     8239.08     98.12 o 
   1  10   1       24.98       31.74     13.82 o 
   2  10   1     8070.26     8024.47     74.83 o 
   3  10   1     7083.57     7330.01     63.38 o 
   4  10   1      461.04      404.14      7.03 o 
   5  10   1     2846.23     2805.50     20.24 o 
   6  10   1     5266.50     5544.80     40.97 o 
   7  10   1     1166.59     1022.98     16.07 o 
   8  10   1     1497.47     1384.03     19.34 o 
   9  10   1     4199.85     4204.61    139.40 o 
  10  10   1     2117.29     2112.14     63.12 o 
  11  10   1        3.06        0.81      2.53 o 
 -11  11   1        7.39        4.81      3.45 o 
 -10  11   1     1628.77     1620.69     28.56 o 
  -9  11   1     6338.21     6746.74     49.11 o 
  -8  11   1        7.23        0.69      3.33 o 
  -7  11   1      735.25      683.05     14.53 o 
  -6  11   1     4643.81     4698.83     33.19 o 
  -5  11   1     5393.95     5460.01     39.25 o 
  -4  11   1       48.56       43.85     11.81 o 
  -3  11   1     2704.56     2537.51     22.24 o 
  -2  11   1    10307.56    10689.35     77.68 o 
  -1  11   1        5.37       14.71     21.44 o 
   0  11   1     3303.99     3120.51     40.15 o 
   1  11   1    11700.10    11982.26    101.53 o 
   2  11   1     4331.44     4208.69     91.09 o 
   3  11   1      298.59      221.06     20.81 o 
   4  11   1     8638.88     8933.21     53.35 o 
   5  11   1     4361.39     4361.98     28.15 o 
   6  11   1      183.11      134.30      8.76 o 
   7  11   1     4542.85     4545.45     62.69 o 
   8  11   1     2748.61     2784.40     48.73 o 
   9  11   1       17.17       23.84      7.28 o 
  10  11   1     1042.40     1031.66     25.55 o 
  11  11   1     2226.48     2206.10     39.68 o 
 -10  12   1      521.17      489.33     24.10 o 
  -9  12   1        0.48       -3.82      4.26 o 
  -8  12   1     3770.50     3992.75     27.76 o 
  -7  12   1     2030.72     2108.57     21.09 o 
  -6  12   1       29.58       23.60      3.07 o 
  -5  12   1     1493.40     1421.41     22.11 o 
  -4  12   1     3219.13     3329.94     27.77 o 
  -3  12   1     1288.47     1260.73     21.88 o 
  -2  12   1      687.96      695.56     35.54 o 
  -1  12   1     6443.75     6766.76    136.49 o 
   0  12   1     2037.29     2026.63     13.47 o 
   1  12   1       13.82       17.20     12.87 o 
   2  12   1     3420.12     3356.49     41.74 o 
   3  12   1     5161.42     5385.67     50.64 o 
   4  12   1      180.16      168.38     12.00 o 
   5  12   1     1147.72     1049.88     26.44 o 
   7  12   1      701.78      673.75     15.82 o 
   8  12   1      373.03      335.55     18.34 o 
   9  12   1     1066.72     1128.58     30.33 o 
  10  12   1     1497.50     1523.27     25.83 o 
 -10  13   1      507.94      498.35     16.30 o 
  -9  13   1      171.78      187.39     10.65 o 
  -8  13   1      144.78      121.93      5.84 o 
  -7  13   1       85.13       73.79      4.38 o 
  -6  13   1     1197.57     1303.68     21.71 o 
  -5  13   1      250.04      243.18      9.79 o 
  -4  13   1      568.97      526.84     12.46 o 
  -3  13   1     1240.24     1272.11     15.71 o 
  -2  13   1     1979.36     2092.30     20.13 o 
  -1  13   1      503.88      518.65     14.93 o 
   0  13   1     1121.59     1152.42     24.49 o 
   1  13   1     2486.40     2575.18     23.20 o 
   2  13   1       36.39       20.41      4.72 o 
   3  13   1      440.83      314.48     67.64 o 
   4  13   1      788.47      857.04     18.48 o 
   5  13   1     1304.17     1367.94     19.39 o 
   6  13   1       17.38        8.91      1.81 o 
   7  13   1      233.16      253.92     13.89 o 
   8  13   1     1575.95     1670.08     26.03 o 
   9  13   1      424.83      378.21     20.75 o 
  10  13   1      599.49      580.55     11.55 o 
  -9  14   1        0.46       -0.91      1.95 o 
  -8  14   1       76.46       65.58      5.39 o 
  -7  14   1       85.06       86.25      7.73 o 
  -6  14   1        2.99       -0.53      3.06 o 
  -5  14   1      330.38      336.98      9.77 o 
  -4  14   1      703.50      732.80     15.67 o 
  -3  14   1        8.45        5.49      3.26 o 
  -2  14   1       94.98       87.07      5.79 o 
  -1  14   1       67.76       67.37      4.98 o 
   0  14   1       25.07       15.11      4.94 o 
   1  14   1      167.93      159.96     10.32 o 
   2  14   1      391.71      396.64     12.69 o 
   3  14   1      740.62      765.53     16.27 o 
   4  14   1        2.72        2.86      1.81 o 
   5  14   1       31.89       28.91      2.85 o 
   6  14   1      594.11      593.71     14.37 o 
   7  14   1       72.06       64.71      4.63 o 
   8  14   1        2.24        2.79      2.19 o 
   9  14   1        2.82        0.45      2.77 o 
  -8  15   1        0.16        0.29      1.40 o 
  -7  15   1       42.77       33.40      3.11 o 
  -6  15   1      380.49      370.19     12.12 o 
  -5  15   1        1.17        3.12      1.82 o 
  -4  15   1       18.77       13.92      2.69 o 
  -3  15   1       10.55       14.79      3.23 o 
  -2  15   1       52.33       43.71      3.78 o 
  -1  15   1       45.18       44.85      3.30 o 
   0  15   1        7.27       11.27      3.04 o 
   1  15   1     1078.58      963.65     49.29 o 
   2  15   1      176.20      152.12      8.36 o 
   3  15   1        3.26        8.03      3.15 o 
   4  15   1      478.12      455.88     13.16 o 
   5  15   1       97.42       74.65      4.75 o 
   6  15   1      119.16       99.43      7.69 o 
   7  15   1      206.36      178.93     10.48 o 
   8  15   1       60.66       57.13      5.37 o 
  -7  16   1      409.82      378.47     13.34 o 
  -6  16   1      328.27      284.32      8.70 o 
  -5  16   1      813.41      751.92     23.20 o 
  -4  16   1     1885.20     1877.91     51.17 o 
  -3  16   1       94.06       88.05      7.44 o 
  -2  16   1      548.50      440.12     31.61 o 
  -1  16   1     2124.77     2221.08     22.51 o 
   0  16   1      418.36      407.79     12.36 o 
   1  16   1      167.58      162.74      9.78 o 
   2  16   1      931.80      910.49     14.31 o 
   3  16   1     1817.61     1821.49     28.46 o 
   4  16   1       26.56       13.54      2.92 o 
   5  16   1      421.49      170.32     93.18 o 
   6  16   1     1051.60     1032.41     19.79 o 
   7  16   1      343.94      291.85     20.17 o 
  -5  17   1      689.06      624.81     16.11 o 
  -4  17   1      238.27       68.67     91.60 o 
  -3  17   1     2872.94     2908.79     55.62 o 
  -2  17   1     2164.23     2157.05     39.93 o 
  -1  17   1       65.29       44.21      4.86 o 
   0  17   1      736.21      689.64     17.85 o 
   1  17   1     3691.91     3803.11     57.89 o 
   2  17   1      451.63      430.38     24.59 o 
   3  17   1      935.74      896.69     18.86 o 
   4  17   1     1743.77     1772.79     29.70 o 
   5  17   1     1032.05      988.48     18.38 o 
  -3  18   1      451.47      394.23     17.16 o 
  -2  18   1      171.64      126.51     12.75 o 
  -1  18   1     2426.58     2439.82     45.00 o 
   0  18   1      943.67      856.40     20.77 o 
   1  18   1      113.33      103.80     10.60 o 
   2  18   1     1792.12     1819.02     30.32 o 
   3  18   1     1260.31     1257.01     24.70 o 
 -14   0   2     1977.80     1894.91     41.47 o 
 -13   0   2       35.56       43.31      5.96 o 
 -12   0   2     3310.83     3494.04     63.07 o 
 -11   0   2     6946.39     7330.07    155.16 o 
 -10   0   2      113.65       82.30     12.05 o 
  -9   0   2     5687.36     5767.29    168.70 o 
  -8   0   2     7964.87     8088.09    110.91 o 
  -7   0   2      493.22      447.34     29.59 o 
  -6   0   2     7199.95     6949.65    121.44 o 
  -4   0   2     7562.75     7107.48     70.64 o 
  -3   0   2      394.97      343.04     10.24 o 
   0   0   2      469.76      584.22     15.10 o 
   1   0   2     9685.79     9177.44    110.48 o 
   3   0   2     2215.20     2230.95     65.46 o 
   4   0   2     2323.54     2314.27     38.53 o 
   5   0   2    23411.21    23087.55    217.19 o 
   6   0   2     5521.11     5339.22     93.16 o 
   7   0   2       18.33       27.57      5.82 o 
   8   0   2     9820.87    10438.39    196.65 o 
   9   0   2    17375.18    19068.38     91.85 o 
  10   0   2        4.82       -0.32      5.37 o 
  11   0   2     6329.83     6669.80    101.76 o 
  12   0   2     1865.30     1864.75     31.90 o 
  13   0   2      193.97      178.34     23.39 o 
 -14   1   2     1282.67     1265.31     28.81 o 
 -13   1   2     2503.48     2545.33     41.16 o 
 -12   1   2      151.41      136.60     12.75 o 
 -11   1   2      948.64     1007.60     20.70 o 
 -10   1   2     5365.03     5649.65     47.95 o 
  -9   1   2     2050.50     1947.81     32.20 o 
  -8   1   2     1365.46     1372.55     11.50 o 
  -7   1   2    13444.34    13608.13    129.65 o 
  -6   1   2     7793.75     7512.75     58.47 o 
  -5   1   2      129.61      129.96      6.86 o 
  -4   1   2     5948.25     5507.31     29.94 o 
  -2   1   2      486.34      439.40      5.90 o 
  -1   1   2     9442.34     8907.51    153.58 o 
   2   1   2     3921.26     3779.80     40.95 o 
   4   1   2    19760.61    20086.34    168.64 o 
   5   1   2      208.93      259.83     17.35 o 
   6   1   2     5303.99     5163.87     69.77 o 
   7   1   2     6160.08     6193.69     48.54 o 
   8   1   2     1002.81      963.72     14.50 o 
   9   1   2     3211.14     3263.93     30.46 o 
  10   1   2     2874.75     2842.56     33.85 o 
  11   1   2     5227.01     5679.30     79.71 o 
  12   1   2        9.84        7.94      4.10 o 
  13   1   2     1507.54     1330.01    103.04 o 
 -13   2   2      400.37      384.69     20.24 o 
 -12   2   2     1318.98     1351.14     30.31 o 
 -11   2   2      999.71     1010.82     19.73 o 
 -10   2   2        7.31        1.67      1.95 o 
  -9   2   2     2146.36     2182.48     30.00 o 
  -8   2   2     2760.83     2774.19     15.99 o 
  -7   2   2     1106.52     1128.91      9.90 o 
  -6   2   2      868.68      790.22      7.97 o 
  -5   2   2     9074.89     8973.97     51.77 o 
  -4   2   2     4042.66     3981.03     35.49 o 
  -3   2   2     1048.05     1043.75      9.66 o 
  -2   2   2     7830.67     7619.25     75.96 o 
  -1   2   2     9026.05     8851.05    107.11 o 
   0   2   2       26.33       26.44      3.02 o 
   1   2   2    10423.59    10236.98    136.80 o 
   2   2   2     1944.79     1725.85     20.28 o 
   3   2   2     1620.20     1625.21     18.58 o 
   4   2   2        5.35        4.45      3.39 o 
   5   2   2     7894.80     7854.85     55.07 o 
   6   2   2     2583.96     2646.27     35.35 o 
   7   2   2      270.26      267.72      8.82 o 
   8   2   2     2674.56     2720.15     23.30 o 
   9   2   2      623.11      620.72     16.91 o 
  10   2   2       24.65       16.77      2.57 o 
  11   2   2       72.18       81.72      6.28 o 
  12   2   2     1318.46     1341.45     23.13 o 
  13   2   2      208.27      157.18     28.08 o 
 -13   3   2      170.23      184.99     10.43 o 
 -12   3   2        0.40        3.15      1.75 o 
 -11   3   2       51.74       48.47      4.20 o 
 -10   3   2      580.63      527.80     10.75 o 
  -9   3   2      589.00      618.51     18.86 o 
  -8   3   2       24.29       25.31      4.76 o 
  -7   3   2      585.53      566.40      7.50 o 
  -6   3   2     1463.32     1580.64     11.90 o 
  -5   3   2      915.25      965.70      7.35 o 
  -4   3   2      248.11      220.82      4.45 o 
  -3   3   2     4987.94     5055.69     36.09 o 
  -2   3   2     1446.35     1395.15     17.84 o 
  -1   3   2      104.31       92.17     11.66 o 
   0   3   2       93.70       86.29      7.73 o 
   1   3   2     2419.41     2440.84     29.90 o 
   2   3   2        1.07       -1.37      2.78 o 
   3   3   2     1184.20     1186.78     13.46 o 
   4   3   2       32.41       98.09      9.47 o 
   5   3   2        0.07        9.35      6.62 o 
   6   3   2      392.93      346.73      7.03 o 
   7   3   2      848.40      868.80     12.04 o 
   8   3   2      131.97      152.56     11.72 o 
   9   3   2      275.73      257.88     11.54 o 
  10   3   2       64.04       48.75      4.20 o 
  11   3   2       58.76       49.23      6.16 o 
  12   3   2        2.36        2.87      1.66 o 
  13   3   2       70.64       48.48      9.99 o 
 -13   4   2        0.14        2.96      3.95 o 
 -12   4   2       12.42       17.61      3.13 o 
 -11   4   2      304.21      285.15      8.59 o 
 -10   4   2      166.91      145.21      4.90 o 
  -9   4   2        2.64        5.26      3.01 o 
  -8   4   2      148.39      155.49      5.55 o 
  -7   4   2      544.99      541.25      6.90 o 
  -6   4   2      290.40      280.02      9.17 o 
  -5   4   2     2489.38     2605.30     18.89 o 
  -4   4   2        3.42        5.12      3.21 o 
  -3   4   2      795.30      938.46     11.90 o 
  -2   4   2     1131.47     1266.35     18.54 o 
  -1   4   2      918.22     1034.89     12.02 o 
   0   4   2      909.42      984.25     10.39 o 
   1   4   2      891.10      882.71      9.17 o 
   2   4   2     2386.64     2420.14     25.35 o 
   3   4   2       48.89       58.54      5.30 o 
   4   4   2      417.71      455.49      9.91 o 
   5   4   2      651.16      642.51      7.59 o 
   6   4   2      774.49      854.18      9.43 o 
   7   4   2      298.04      306.10      7.36 o 
   8   4   2      511.72      540.98      9.76 o 
   9   4   2      126.86      128.67      8.00 o 
  10   4   2        8.37        4.90      2.12 o 
  11   4   2       27.16       35.19      3.37 o 
  12   4   2      133.21      137.67      7.83 o 
  13   4   2        1.15        1.27      2.36 o 
 -13   5   2      665.66      637.74     18.97 o 
 -12   5   2        2.27        8.08      2.15 o 
 -11   5   2      269.16      278.70      9.36 o 
 -10   5   2     1635.41     1642.56     25.15 o 
  -9   5   2      240.39      229.92      8.51 o 
  -8   5   2      218.95      226.59      8.12 o 
  -7   5   2     4906.55     5148.45     47.07 o 
  -6   5   2     3466.07     3459.30     24.09 o 
  -5   5   2       46.13       52.37      3.80 o 
  -4   5   2      842.87      820.16     12.52 o 
  -3   5   2     4178.83     4298.99     40.17 o 
  -2   5   2     1829.50     1737.13     20.58 o 
  -1   5   2     4433.05     4665.10    108.31 o 
   0   5   2     7970.01     7901.97     68.69 o 
   1   5   2     6296.17     6082.30     37.72 o 
   2   5   2     3133.46     3275.09     53.38 o 
   3   5   2     4112.71     4134.66     41.36 o 
   4   5   2     3274.84     3164.98     25.85 o 
   5   5   2      111.39      109.48      4.59 o 
   6   5   2     1045.98      948.45     11.46 o 
   7   5   2      458.26      453.59      6.73 o 
   8   5   2      212.39      217.71     10.10 o 
   9   5   2      976.70      935.88     19.81 o 
  10   5   2      790.70      800.06     21.60 o 
  11   5   2     1155.82     1155.64     41.05 o 
  12   5   2        0.35        0.82      1.75 o 
  13   5   2       81.10       83.56      7.01 o 
 -13   6   2      218.54      204.11     10.72 o 
 -12   6   2     2291.12     2333.74     36.14 o 
 -11   6   2     2059.49     2108.97     21.09 o 
 -10   6   2       85.10       89.62      7.36 o 
  -9   6   2     3233.02     3324.35     30.34 o 
  -8   6   2    10334.58    11005.16    130.12 o 
  -7   6   2      910.42      866.15     18.15 o 
  -6   6   2     2843.86     2825.72     40.31 o 
  -5   6   2     9573.07     9503.28     64.43 o 
  -4   6   2     7132.91     7291.60     59.45 o 
  -3   6   2        3.05       -4.16      5.01 o 
  -2   6   2    13589.20    13431.58     89.72 o 
  -1   6   2    23017.69    23701.83    219.76 o 
   0   6   2      177.57      203.34     10.12 o 
   1   6   2    10608.27    10703.77     59.16 o 
   2   6   2     7965.22     7647.66     47.91 o 
   3   6   2     3551.35     3570.55     33.86 o 
   4   6   2     1342.51     1274.31     17.53 o 
   5   6   2     8893.36     9237.21     69.43 o 
   6   6   2     2636.68     2730.13     33.73 o 
   7   6   2       22.70       31.53      6.28 o 
   8   6   2     4153.13     4319.30     37.78 o 
   9   6   2     2826.20     2868.65     30.57 o 
  10   6   2        0.91       -0.05      1.98 o 
  11   6   2     1108.74     1088.83     17.47 o 
  12   6   2     1607.02     1598.31     28.31 o 
  13   6   2      125.89      107.39      7.67 o 
 -12   7   2      333.43      303.24     14.76 o 
 -11   7   2     1064.09     1017.25     14.94 o 
 -10   7   2     6129.00     6333.51     64.60 o 
  -9   7   2     2812.44     2705.55     33.77 o 
  -8   7   2      166.66      157.78     15.40 o 
  -7   7   2     7251.30     7340.99     62.10 o 
  -6   7   2    10740.66    11192.20    116.10 o 
  -5   7   2        7.14       20.14      6.27 o 
  -4   7   2    11450.88    11822.24    101.07 o 
  -3   7   2    26890.68    27038.49    384.04 o 
  -2   7   2     1219.12     1061.64     15.12 o 
  -1   7   2     1781.86     1576.51     33.15 o 
   0   7   2    13796.36    13516.30    104.94 o 
   1   7   2    13478.46    13607.73    108.12 o 
   2   7   2      545.66      510.20      9.19 o 
   3   7   2    16347.06    16898.60    124.00 o 
   4   7   2     9182.66     9284.77     71.02 o 
   5   7   2        1.56       10.79      3.80 o 
   6   7   2     6729.22     7087.35     58.65 o 
   7   7   2     7943.54     8051.15    108.64 o 
   8   7   2     1297.97     1307.45     28.72 o 
   9   7   2      389.38      353.10     24.28 o 
  10   7   2     2612.70     2544.70     35.89 o 
  11   7   2     1086.80     1075.71     19.39 o 
  12   7   2       57.47       36.81      4.73 o 
 -12   8   2     2151.33     2129.76     34.60 o 
 -11   8   2     1818.07     1769.91     23.82 o 
 -10   8   2       76.26       68.46      6.35 o 
  -9   8   2     5055.62     5241.77     90.82 o 
  -8   8   2     1070.19     1035.52     29.66 o 
  -7   8   2     3865.53     3974.77     59.54 o 
  -6   8   2      996.57      976.22     12.55 o 
  -5   8   2     8819.77     9040.44     65.21 o 
  -4   8   2     3772.52     3825.13     34.56 o 
  -3   8   2     2340.55     2293.23     41.50 o 
  -2   8   2    17753.65    18071.79    184.91 o 
  -1   8   2     6128.17     6024.41     61.59 o 
   0   8   2     1713.97     1664.51     17.04 o 
   1   8   2    10649.67    10466.98     92.51 o 
   2   8   2     8531.21     8402.10     58.11 o 
   3   8   2     1399.06     1342.52     14.49 o 
   4   8   2     3580.89     3699.80     53.45 o 
   5   8   2     8319.71     8452.65     67.81 o 
   6   8   2     3018.48     3048.95     30.33 o 
   7   8   2       63.45       66.37      9.96 o 
   8   8   2     3408.86     3562.76     75.16 o 
   9   8   2     3444.40     3519.43     64.80 o 
  10   8   2       46.56       49.18      9.56 o 
  11   8   2     1229.27     1248.58     33.73 o 
  12   8   2     1574.64     1536.85     31.59 o 
 -12   9   2       41.43       38.64      4.39 o 
 -11   9   2      261.15      244.42      7.89 o 
 -10   9   2     1449.51     1483.42     22.76 o 
  -9   9   2     2582.04     2726.46     74.61 o 
  -8   9   2      874.78      820.31     25.90 o 
  -7   9   2     3543.30     3722.06     53.78 o 
  -6   9   2      276.31      254.97      8.02 o 
  -5   9   2      967.15      952.87      8.72 o 
  -4   9   2     1799.23     1806.49     15.81 o 
  -3   9   2     3825.98     3934.23     38.80 o 
  -2   9   2      276.62      231.76      8.16 o 
  -1   9   2      347.57      322.76     10.34 o 
   0   9   2     4937.21     5028.19     43.03 o 
   1   9   2      895.23      827.51      9.76 o 
   2   9   2       39.08       61.02      9.33 o 
   3   9   2     3004.66     3022.36     28.13 o 
   4   9   2     2946.41     2884.41     16.27 o 
   5   9   2       27.34       26.96      3.65 o 
   6   9   2     1786.06     1760.92     26.84 o 
   7   9   2     5796.70     6017.84     64.30 o 
   8   9   2      576.47      570.12     16.89 o 
   9   9   2       83.69       88.82      7.87 o 
  10   9   2      977.64      994.22     20.69 o 
  11   9   2      577.20      564.76     12.69 o 
  12   9   2       24.54       23.38      3.56 o 
 -11  10   2       87.53       80.88      6.29 o 
 -10  10   2        0.03       -1.82      3.06 o 
  -9  10   2      358.27      318.71     14.02 o 
  -8  10   2       34.56       42.75      5.88 o 
  -7  10   2      214.54      210.55      8.94 o 
  -6  10   2      811.33      779.23     14.50 o 
  -5  10   2      198.44      219.90     16.33 o 
  -4  10   2       61.61       67.27      5.14 o 
  -3  10   2      153.61      157.67      9.60 o 
  -2  10   2     1709.23     1761.35     16.53 o 
  -1  10   2     1045.80     1063.05      9.67 o 
   0  10   2        7.05        5.72      2.71 o 
   1  10   2     1281.78     1298.60     12.62 o 
   2  10   2       35.72       35.88      5.01 o 
   3  10   2      387.32      388.08      6.26 o 
   4  10   2       33.97       29.17      2.73 o 
   5  10   2     1271.34     1265.30     21.77 o 
   6  10   2      295.08      283.79      9.13 o 
   7  10   2       66.00       48.02      4.45 o 
   8  10   2      436.97      405.17     14.62 o 
   9  10   2      880.65      878.03     15.77 o 
  10  10   2       12.03        9.29      7.75 o 
  11  10   2      148.11      134.79      7.39 o 
 -11  11   2        0.07        5.46      3.18 o 
 -10  11   2        4.81        4.69      2.52 o 
  -9  11   2        0.92        1.09      2.26 o 
  -8  11   2       49.30       45.89      3.84 o 
  -7  11   2        0.31        6.66      7.41 o 
  -6  11   2      149.41      139.73      4.78 o 
  -5  11   2       95.94       85.51      4.40 o 
  -4  11   2       41.76       48.51      6.60 o 
  -3  11   2       63.14       60.54      4.50 o 
  -2  11   2       90.79       75.75     12.89 o 
  -1  11   2       48.68       50.33      4.06 o 
   0  11   2      428.76      414.00     12.05 o 
   1  11   2      623.46      647.04     10.05 o 
   2  11   2      135.96      137.82      6.10 o 
   3  11   2        0.36        7.06      3.21 o 
   4  11   2        0.99        5.41      2.65 o 
   5  11   2      139.61      127.98      5.93 o 
   6  11   2       54.60       57.57      4.00 o 
   7  11   2       80.25       70.16      5.81 o 
   8  11   2      101.53       86.34      5.68 o 
   9  11   2        0.98        4.29      2.34 o 
  10  11   2       11.66       12.87      4.18 o 
  11  11   2       58.60       46.83      3.70 o 
 -10  12   2        5.54        3.14      2.64 o 
  -9  12   2      606.56      624.13     12.08 o 
  -8  12   2      487.00      505.50     10.13 o 
  -7  12   2      357.14      327.98      8.88 o 
  -6  12   2      888.55      867.42     15.72 o 
  -5  12   2      169.27      157.32      5.27 o 
  -4  12   2       29.79       27.31      3.51 o 
  -3  12   2      261.73      247.34      9.93 o 
  -2  12   2     2846.71     2931.50     25.68 o 
  -1  12   2      605.17      598.87     12.79 o 
   0  12   2      100.71       85.03      5.68 o 
   1  12   2     1330.11     1327.28     23.11 o 
   2  12   2     1513.53     1518.37     18.69 o 
   3  12   2       43.94       38.11      4.95 o 
   4  12   2     1153.41     1144.98     15.07 o 
   5  12   2     1140.50     1154.73     16.28 o 
   6  12   2      397.24      381.57     19.79 o 
   7  12   2      122.06      122.33      7.47 o 
   8  12   2      419.20      427.81     25.36 o 
   9  12   2      673.41      597.63     12.16 o 
  10  12   2        1.12        6.71      2.51 o 
  -9  13   2      964.18      899.10     18.49 o 
  -8  13   2      186.27      149.26      9.94 o 
  -7  13   2     2010.47     2004.75     20.30 o 
  -6  13   2     1835.15     1847.68     21.20 o 
  -5  13   2      182.04      149.93      6.97 o 
  -4  13   2     3284.01     3338.78     62.62 o 
  -3  13   2     3560.33     3747.85     30.49 o 
  -2  13   2      234.25      175.50     11.21 o 
  -1  13   2      637.34      565.30     13.77 o 
   0  13   2     3755.43     3910.16     30.55 o 
   1  13   2      844.82      778.50     14.08 o 
   2  13   2        5.32       28.96     46.74 o 
   3  13   2     2308.32     2285.77     51.98 o 
   4  13   2     3109.66     3168.35     44.61 o 
   5  13   2      143.98      128.68      7.76 o 
   6  13   2     2491.16     2559.45     32.62 o 
   7  13   2     4571.37     4781.21    127.13 o 
   8  13   2      254.00      251.71     13.34 o 
   9  13   2      275.01      202.84     13.90 o 
  -8  14   2     1796.25     1841.27     65.84 o 
  -7  14   2      492.12      407.02     10.53 o 
  -6  14   2     1079.83     1009.65     16.98 o 
  -5  14   2     3813.16     3994.87     29.40 o 
  -4  14   2     2497.24     2443.90     38.99 o 
  -3  14   2      200.13      155.90      6.65 o 
  -2  14   2     5138.10     5373.84     48.82 o 
  -1  14   2     3854.40     3902.41     60.34 o 
   0  14   2      442.97      413.57     13.46 o 
   1  14   2     4157.30     4329.02     59.68 o 
   2  14   2     3019.46     3246.93     44.76 o 
   3  14   2      847.36      779.48     18.77 o 
   4  14   2      888.51      837.39     12.52 o 
   5  14   2     3890.20     4066.22     31.51 o 
   6  14   2     1385.27     1341.63     22.24 o 
   7  14   2       22.91       21.88      6.53 o 
   8  14   2     2336.65     2356.09     56.84 o 
  -7  15   2     2306.11     2330.04     32.63 o 
  -6  15   2     2475.61     2487.61     38.56 o 
  -5  15   2       14.17        6.95      4.60 o 
  -4  15   2     1176.39     1148.59     18.17 o 
  -3  15   2     3181.04     3303.04     43.74 o 
  -2  15   2      393.14      359.67     10.09 o 
  -1  15   2      953.85      902.56     24.30 o 
   0  15   2     2694.41     2809.50     31.30 o 
   1  15   2     3382.91     3429.39     35.81 o 
   2  15   2      110.86       90.78      6.68 o 
   3  15   2     3237.72     3351.06     57.69 o 
   4  15   2     1535.52     1535.60     20.70 o 
   5  15   2       32.31       21.78      5.16 o 
   6  15   2      444.53      393.31     25.81 o 
   7  15   2      720.07      746.35     19.89 o 
  -6  16   2      338.85      316.33     10.35 o 
  -5  16   2     1989.34     2143.72     45.08 o 
  -4  16   2     1058.29     1092.41     22.57 o 
  -3  16   2        1.86       -2.60      4.51 o 
  -2  16   2     1360.11     1434.16     24.02 o 
  -1  16   2     1182.51     1279.45     26.11 o 
   0  16   2       14.41        2.67      4.05 o 
   1  16   2      805.96      780.76     12.38 o 
   2  16   2     1098.10     1165.92     32.52 o 
   3  16   2      354.84      332.08     10.81 o 
   4  16   2       93.14       84.05      5.46 o 
   5  16   2     1185.80     1179.43     32.09 o 
   6  16   2      180.23      191.06     19.81 o 
  -4  17   2       57.59       62.68      5.90 o 
  -3  17   2      402.78      452.86     13.99 o 
  -2  17   2       69.02       58.67      4.71 o 
  -1  17   2      163.93      165.48      8.41 o 
   0  17   2      548.25      603.56     21.66 o 
   1  17   2      431.42      371.75     52.29 o 
   2  17   2      131.34      106.52      5.87 o 
   3  17   2      235.87      253.67     11.08 o 
   4  17   2      579.62      590.03     16.09 o 
   0  18   2       24.84       18.68      3.77 o 
 -13   1   3       34.97       21.78      2.75 o 
 -12   1   3      116.88      102.71      6.23 o 
 -11   1   3     1682.41     1710.47     40.08 o 
 -10   1   3       44.93       57.16      3.55 o 
  -9   1   3       66.28       80.21      3.96 o 
  -8   1   3     2343.75     2481.92     12.39 o 
  -7   1   3     1780.84     1782.05     12.19 o 
  -6   1   3      398.54      389.27      5.68 o 
  -5   1   3     2019.32     2237.94     29.27 o 
  -4   1   3     3578.32     3532.95     23.97 o 
  -3   1   3      134.48      118.81      6.02 o 
  -2   1   3     1085.15     1149.78     19.87 o 
  -1   1   3     3621.03     3688.23     79.19 o 
   0   1   3     2015.81     2000.34     29.96 o 
   1   1   3       12.98       17.66      6.58 o 
   2   1   3      530.17      465.96      8.95 o 
   3   1   3      422.53      330.13      8.83 o 
   4   1   3     2316.43     2500.55     23.46 o 
   5   1   3     1607.01     1574.87     16.35 o 
   6   1   3     3026.64     3339.60     38.43 o 
   7   1   3      473.25      491.43     10.87 o 
   8   1   3        4.85       11.07      5.51 o 
   9   1   3       46.85       46.57      5.98 o 
  10   1   3      118.37       69.98     35.21 o 
  11   1   3       32.98       30.98      6.81 o 
  12   1   3       45.36       50.79      6.77 o 
  13   1   3      277.55      251.24     18.25 o 
 -13   2   3      741.84      709.38     16.17 o 
 -12   2   3     1429.67     1492.67     25.53 o 
 -11   2   3      181.85      142.40      4.48 o 
 -10   2   3     2634.07     2662.74     36.77 o 
  -9   2   3     8307.00     8843.41    210.72 o 
  -8   2   3     2781.73     2759.81     38.96 o 
  -7   2   3      960.57      928.61     15.13 o 
  -6   2   3     4783.04     4785.57     40.51 o 
  -5   2   3     4989.19     5205.91     35.58 o 
  -4   2   3     1062.01     1069.19      9.83 o 
  -3   2   3    16109.63    16126.38    424.71 o 
  -2   2   3    17188.53    17123.01    225.92 o 
  -1   2   3        4.55       -0.20      3.69 o 
   0   2   3     3303.46     3233.81     35.39 o 
   1   2   3    12694.75    12618.93    117.04 o 
   2   2   3     4476.86     4550.31     43.73 o 
   3   2   3        6.91        8.11      1.83 o 
   4   2   3     5668.63     5471.25     55.47 o 
   5   2   3      591.43      508.42     18.43 o 
   6   2   3        1.51       15.49      4.06 o 
   7   2   3     2427.06     2475.89     21.22 o 
   8   2   3     4529.73     4618.25     40.49 o 
   9   2   3     1411.53     1362.26     31.01 o 
  10   2   3       48.49       36.43     13.64 o 
  11   2   3     3867.38     4055.68    136.66 o 
  12   2   3      155.97      189.53     30.89 o 
  13   2   3       92.17       65.07      7.88 o 
 -13   3   3      671.90      615.46     19.39 o 
 -12   3   3      410.88      389.44     14.23 o 
 -11   3   3     5512.13     5766.26     53.96 o 
 -10   3   3     2413.40     2471.95     35.33 o 
  -9   3   3        1.33       14.07      5.34 o 
  -8   3   3     9666.91     9875.52     60.81 o 
  -7   3   3     8632.37     8690.77     75.54 o 
  -6   3   3     1464.50     1482.06     13.81 o 
  -5   3   3     5896.40     5900.08     44.74 o 
  -4   3   3    13163.10    12853.02    112.53 o 
  -3   3   3     4883.78     4884.20    171.36 o 
  -2   3   3      882.65      753.57     14.48 o 
   0   3   3    12762.71    12494.28    168.68 o 
   1   3   3      180.02      192.43     10.50 o 
   2   3   3    11033.35    11299.92     75.78 o 
   3   3   3    13882.59    14103.82    253.24 o 
   4   3   3     1072.88     1055.30     13.64 o 
   5   3   3     6110.55     6429.73     57.38 o 
   6   3   3     9981.52    10483.45    171.40 o 
   7   3   3     5944.84     6059.16     80.20 o 
   8   3   3      398.42      341.55     14.89 o 
   9   3   3     6247.91     6484.87     61.84 o 
  10   3   3     2247.35     2167.26     77.06 o 
  11   3   3      252.99      208.03     22.36 o 
  12   3   3      721.51      698.67     25.56 o 
  13   3   3     1453.97     1408.15     24.72 o 
 -13   4   3     1880.85     1786.93     25.89 o 
 -12   4   3     2965.81     2954.99     42.24 o 
 -11   4   3      104.79       93.06      8.13 o 
 -10   4   3     1910.62     1868.08     20.73 o 
  -9   4   3     4594.45     4555.50     62.21 o 
  -8   4   3     4971.16     4954.25     65.36 o 
  -7   4   3     2324.34     2241.06     14.76 o 
  -6   4   3    10578.69    10637.17     87.37 o 
  -5   4   3     5987.54     6008.48     41.49 o 
  -4   4   3       18.36       30.50      5.94 o 
  -3   4   3    10886.55    10553.55     91.33 o 
  -2   4   3    10311.91     9678.86    107.78 o 
  -1   4   3     4991.31     5058.32    127.53 o 
   0   4   3     6040.80     5907.57     46.72 o 
   2   4   3     3255.18     3127.89     42.03 o 
   3   4   3     2806.33     2921.41     24.10 o 
   4   4   3    12521.79    12599.09     93.04 o 
   5   4   3     6742.76     7006.97     50.85 o 
   6   4   3       20.07       48.71      8.32 o 
   7   4   3     7290.32     7486.99     66.36 o 
   8   4   3     6945.68     7131.14     82.68 o 
   9   4   3      110.00      119.50     15.95 o 
  10   4   3      866.60      799.63     23.87 o 
  11   4   3     2903.55     3038.06     33.82 o 
  12   4   3     1351.51     1368.94     32.01 o 
  13   4   3      116.34       78.18      9.25 o 
 -12   5   3      370.40      348.59     15.00 o 
 -11   5   3     2815.78     2969.31     22.32 o 
 -10   5   3     1278.96     1338.38     18.41 o 
  -9   5   3      267.30      244.60      7.40 o 
  -8   5   3      438.40      383.91     13.10 o 
  -7   5   3     3919.93     3955.70     39.32 o 
  -6   5   3     1146.98     1125.02     14.26 o 
  -5   5   3     3020.96     2914.58     56.03 o 
  -4   5   3    13092.16    13339.84     88.56 o 
  -3   5   3     1058.22      959.47     10.35 o 
  -2   5   3      912.66      879.52      9.80 o 
  -1   5   3    10231.40    10052.36    123.46 o 
   0   5   3     4265.82     4053.03     65.48 o 
   1   5   3      952.98      945.17     25.89 o 
   2   5   3     2255.20     2136.36     18.81 o 
   3   5   3    12074.29    12317.71    107.80 o 
   4   5   3     1147.83     1191.82     12.73 o 
   5   5   3     2401.50     2494.42     26.00 o 
   6   5   3     6527.69     6828.94     57.00 o 
   7   5   3      620.55      635.02     19.17 o 
   8   5   3     1137.26     1141.56     25.67 o 
   9   5   3     2445.50     2432.16     41.06 o 
  10   5   3     2185.27     2262.12     42.99 o 
  11   5   3        0.07        1.45      2.50 o 
  12   5   3      764.09      784.97     19.95 o 
 -12   6   3      545.19      562.96     11.19 o 
 -11   6   3      194.85      168.66      8.84 o 
 -10   6   3      340.95      332.06      8.96 o 
  -9   6   3     1257.78     1276.42     20.39 o 
  -8   6   3        2.03       -3.04      2.80 o 
  -7   6   3     2485.46     2520.96     33.87 o 
  -6   6   3     1412.84     1436.29     12.56 o 
  -5   6   3     1219.66     1224.60     12.25 o 
  -4   6   3      921.24      915.63     17.59 o 
  -3   6   3      960.96      923.36     10.16 o 
  -2   6   3     1087.30     1003.49     10.56 o 
  -1   6   3      974.83      986.36     10.73 o 
   0   6   3     1117.22     1122.12     12.21 o 
   1   6   3     1980.58     1947.87     41.71 o 
   2   6   3     3892.18     3929.36     49.85 o 
   3   6   3     2367.09     2419.48     27.34 o 
   4   6   3     3891.47     3891.82     38.51 o 
   5   6   3     2111.62     2210.78     16.68 o 
   6   6   3      144.93      131.23      5.84 o 
   7   6   3      454.05      388.25     14.92 o 
   8   6   3       44.08       46.33      8.28 o 
   9   6   3      143.32      130.10     14.34 o 
  10   6   3      410.89      397.94     14.49 o 
  11   6   3      598.79      605.17     16.87 o 
  12   6   3      241.80      191.89     16.45 o 
 -12   7   3        8.46        4.94      2.04 o 
 -11   7   3        1.31       -0.22      2.59 o 
 -10   7   3      245.11      237.14      7.19 o 
  -9   7   3       14.56       15.16      2.68 o 
  -8   7   3        0.18       14.45     10.00 o 
  -7   7   3     1254.56     1294.59     19.37 o 
  -6   7   3      368.72      348.61      7.95 o 
  -5   7   3       11.94       20.95      2.82 o 
  -4   7   3     1054.87     1091.55     15.89 o 
  -3   7   3      857.31      903.21     10.93 o 
  -2   7   3       74.06       56.81      6.06 o 
  -1   7   3       25.47       35.71      3.05 o 
   0   7   3      386.14      372.09      7.51 o 
   1   7   3     1005.55      973.33     10.30 o 
   2   7   3      136.00      144.97      9.91 o 
   3   7   3      166.73      153.79      4.67 o 
   4   7   3      290.33      302.39      7.56 o 
   5   7   3      301.03      287.21      7.50 o 
   6   7   3      105.45       99.83      8.33 o 
   7   7   3      236.46      220.17     11.19 o 
   8   7   3      199.84      188.40     11.09 o 
   9   7   3      307.19      261.04     14.99 o 
  10   7   3       48.61       36.67      4.07 o 
  11   7   3       15.35        9.88      3.35 o 
  12   7   3       23.76       26.59      3.79 o 
 -12   8   3       35.75       30.80      3.80 o 
 -11   8   3        3.62        4.50      2.38 o 
 -10   8   3      148.36      139.54      6.79 o 
  -9   8   3      169.74      185.22      8.25 o 
  -8   8   3      132.55      121.45      6.12 o 
  -7   8   3      304.05      261.63     12.29 o 
  -6   8   3      278.74      298.02      8.03 o 
  -5   8   3       38.94       55.30      4.78 o 
  -4   8   3        3.34        2.18      3.24 o 
  -3   8   3      492.75      463.46     12.12 o 
  -2   8   3      942.41      942.51     11.35 o 
  -1   8   3        2.16        2.92      2.10 o 
   0   8   3      852.03      856.98     12.91 o 
   1   8   3     1682.08     1747.42     20.53 o 
   2   8   3       66.37       85.61      6.66 o 
   3   8   3      188.69      195.94      6.89 o 
   4   8   3      953.59      929.98     13.17 o 
   5   8   3      209.37      219.57     12.41 o 
   6   8   3      219.09      238.08     16.82 o 
   7   8   3      233.94      251.14     14.89 o 
   8   8   3      812.05      793.52     18.19 o 
   9   8   3        8.05       10.67      3.00 o 
  10   8   3      272.03      276.16     18.18 o 
  11   8   3      138.25      150.29     10.12 o 
 -11   9   3     1177.17     1217.80     22.37 o 
 -10   9   3     1287.09     1295.82     23.18 o 
  -9   9   3        1.36       -4.60      3.06 o 
  -8   9   3     2095.61     2161.43     33.04 o 
  -7   9   3     2032.24     2082.22     44.28 o 
  -6   9   3        7.35        5.30      4.61 o 
  -5   9   3      724.72      769.01     31.96 o 
  -4   9   3     4889.63     5083.54     45.03 o 
  -3   9   3     2000.14     1984.61     24.26 o 
  -2   9   3      695.56      658.02     12.27 o 
  -1   9   3     5470.51     5700.36     86.09 o 
   0   9   3     2590.21     2553.64     30.15 o 
   1   9   3       25.12       27.93      3.04 o 
   2   9   3     2980.16     3035.83     65.82 o 
   3   9   3     5515.91     5817.28     59.74 o 
   4   9   3      162.74      162.36      7.95 o 
   5   9   3     1258.44     1298.46     22.98 o 
   6   9   3     2178.19     2232.89     24.07 o 
   7   9   3      466.78      470.34     19.24 o 
   8   9   3      265.87      279.66     12.31 o 
   9   9   3     2189.68     2226.76     28.62 o 
  10   9   3      966.99      942.37     19.86 o 
  11   9   3        3.22        4.81      4.65 o 
 -11  10   3      174.05      143.78     17.57 o 
 -10  10   3     1582.43     1536.11     28.84 o 
  -9  10   3     3273.57     3306.27     38.38 o 
  -8  10   3      495.62      459.37      8.15 o 
  -7  10   3     1313.37     1219.81     28.70 o 
  -6  10   3     7275.21     7645.24     81.87 o 
  -5  10   3     7526.74     7885.79     63.55 o 
  -4  10   3        9.12       23.45     18.47 o 
  -3  10   3     5839.33     5853.53     47.79 o 
  -2  10   3     5763.80     5803.39     60.45 o 
  -1  10   3     1111.73     1019.80     14.00 o 
   0  10   3     3726.96     3762.94     50.57 o 
   1  10   3     5509.97     5676.79     65.92 o 
   2  10   3     5895.12     5960.96     70.62 o 
   3  10   3     1301.18     1265.36     23.62 o 
   4  10   3     8341.59     8689.18     61.48 o 
   5  10   3     5370.67     5651.51    151.38 o 
   6  10   3      106.44      112.25      6.91 o 
   7  10   3     2523.12     2581.55     82.17 o 
   8  10   3     1022.91     1050.97     29.69 o 
   9  10   3      288.13      278.09     12.06 o 
  10  10   3      600.07      581.58     22.96 o 
 -10  11   3     1473.07     1476.29     24.82 o 
  -9  11   3       25.92       10.85      3.12 o 
  -8  11   3     1485.26     1428.77     18.08 o 
  -7  11   3     8325.46     8860.37     48.47 o 
  -6  11   3      161.33      141.16     10.72 o 
  -5  11   3     3761.21     3682.79     58.06 o 
  -4  11   3    10986.71    12031.91     44.85 o 
  -3  11   3     1617.16     1522.72     29.67 o 
  -2  11   3      903.89      835.05     23.34 o 
  -1  11   3     6131.66     6317.51     72.24 o 
   0  11   3     6668.40     6966.51     63.19 o 
   1  11   3     1036.25     1016.52     32.39 o 
   2  11   3     3157.60     3134.88     35.17 o 
   3  11   3     4634.44     4714.74     40.71 o 
   4  11   3     1316.98     1273.26     19.25 o 
   5  11   3      343.27      308.21     18.23 o 
   6  11   3     3800.88     3810.77     87.87 o 
   7  11   3     2055.22     2030.74     30.68 o 
   8  11   3      177.73      167.85     14.98 o 
   9  11   3     2267.15     2231.29     48.45 o 
  10  11   3     1318.23     1403.51     38.38 o 
  -9  12   3     2535.48     2617.78     42.31 o 
  -8  12   3      788.10      762.76     15.42 o 
  -7  12   3     1492.44     1406.52     19.74 o 
  -6  12   3     2646.05     2702.79     32.61 o 
  -5  12   3     1029.50     1074.90     19.91 o 
  -4  12   3        6.37       -8.80      5.87 o 
  -3  12   3     2252.00     2296.44     38.02 o 
  -2  12   3     2644.83     2718.62     26.11 o 
  -1  12   3      933.57      895.40     17.81 o 
   0  12   3     1658.59     1586.99     32.60 o 
   1  12   3     4769.84     4972.98     57.95 o 
   2  12   3     1616.63     1541.71     26.01 o 
   3  12   3     1056.71     1007.29     27.34 o 
   4  12   3     1970.97     1930.35     37.89 o 
   5  12   3     1204.88     1187.62     21.33 o 
   6  12   3      158.74      113.18     10.19 o 
   7  12   3     1071.09     1049.26     33.03 o 
   8  12   3     1178.35     1251.81     31.70 o 
   9  12   3      312.49      274.83     11.51 o 
  -8  13   3      352.75      342.83     10.60 o 
  -7  13   3      465.79      501.89     15.71 o 
  -6  13   3      276.36      272.94      8.51 o 
  -5  13   3      164.54      165.88      6.35 o 
  -4  13   3     1342.91     1441.42     23.94 o 
  -3  13   3      461.64      448.28     34.45 o 
  -2  13   3      278.99      250.39     12.04 o 
  -1  13   3     1386.37     1452.86     21.63 o 
   0  13   3      186.50      192.15      9.14 o 
   1  13   3        8.13        3.06      2.92 o 
   2  13   3       71.06       80.73      9.20 o 
   3  13   3     2044.01     2104.05     32.06 o 
   4  13   3       53.10       46.17      4.13 o 
   5  13   3      666.96      635.09     15.33 o 
   6  13   3      565.98      558.57     21.75 o 
   7  13   3      548.15      536.89     15.80 o 
   8  13   3        4.05        3.36      2.04 o 
  -8  14   3      333.63      320.65     14.44 o 
  -7  14   3       30.83       26.74      6.52 o 
  -6  14   3       49.18       35.56      3.73 o 
  -5  14   3        2.21        7.60      2.52 o 
  -4  14   3       40.84       29.25      7.64 o 
  -3  14   3      217.03      190.53     11.19 o 
  -2  14   3      128.35      144.28      5.80 o 
  -1  14   3       55.20       59.79      4.81 o 
   0  14   3       40.67       40.89      3.61 o 
   1  14   3      460.75      456.96     20.31 o 
   2  14   3       48.05       46.81      4.72 o 
   3  14   3       50.17       48.81      5.23 o 
   4  14   3       89.02       91.55      6.27 o 
   5  14   3       27.84       26.42      3.30 o 
   6  14   3       68.37       50.09      5.21 o 
   7  14   3      273.06      245.38     15.85 o 
  -6  15   3      118.69      102.70      7.76 o 
  -5  15   3      106.09      103.10      8.08 o 
  -4  15   3      458.36      416.40     14.94 o 
  -3  15   3       22.78       20.42      4.14 o 
  -2  15   3      434.99      389.39     12.93 o 
  -1  15   3       44.73       47.95      4.25 o 
   0  15   3        2.00        0.77      2.60 o 
   1  15   3      131.54      113.09      5.59 o 
   2  15   3      178.67      176.55      8.77 o 
   3  15   3      170.72      142.17     15.07 o 
   4  15   3      106.20       89.52      6.52 o 
   5  15   3        3.82        2.41      2.83 o 
   6  15   3        3.51        5.30      2.66 o 
  -5  16   3      440.01      449.95     12.67 o 
  -4  16   3       33.02       23.25      5.08 o 
  -3  16   3      699.87      709.83     19.12 o 
  -2  16   3      686.85      640.15     30.81 o 
  -1  16   3       44.50       41.94      5.35 o 
   0  16   3      803.33      783.80     12.42 o 
   1  16   3      770.58      714.32     17.03 o 
   2  16   3      194.79      177.92     10.89 o 
   3  16   3       75.77       54.61      6.44 o 
   4  16   3      937.44      942.10     14.80 o 
   5  16   3     1055.38     1002.89     82.39 o 
  -2  17   3      223.81      178.86     12.85 o 
  -1  17   3     1606.06     1588.77     43.91 o 
   0  17   3     1225.20     1212.36     21.15 o 
   1  17   3       28.99       24.07      4.04 o 
   2  17   3     1382.62     1387.54     24.69 o 
 -12   0   4      614.61      550.44     34.44 o 
 -11   0   4      436.87      388.89     18.98 o 
 -10   0   4     3682.19     3724.43     77.78 o 
  -9   0   4     7900.73     8537.48    222.03 o 
  -8   0   4      879.83      832.57     22.05 o 
  -7   0   4     4518.46     4390.28     37.56 o 
  -6   0   4    11465.20    11468.57    155.27 o 
  -5   0   4      838.43      850.47     16.94 o 
  -4   0   4     4904.39     4379.34    218.17 o 
  -3   0   4    19862.74    19337.48     77.09 o 
  -1   0   4     6303.15     6395.07    346.16 o 
   1   0   4     3826.24     3511.07     61.82 o 
   2   0   4     1714.80     1751.94     23.59 o 
   3   0   4    13840.96    14260.85    164.48 o 
   4   0   4    14001.38    14633.36    267.09 o 
   5   0   4      329.76      304.04     16.80 o 
   6   0   4     2852.17     2726.16     44.53 o 
   7   0   4     4271.69     4092.14     66.02 o 
   8   0   4      498.17      492.66     21.63 o 
   9   0   4     1100.09     1046.68     38.83 o 
  10   0   4     2836.15     2827.86     66.95 o 
  11   0   4     1422.07     1385.19     39.62 o 
  12   0   4       89.29       83.56     15.16 o 
 -12   1   4     3102.12     3175.22     56.07 o 
 -11   1   4     3181.04     3270.42     46.39 o 
 -10   1   4      641.88      596.70      9.39 o 
  -9   1   4     2265.95     2141.14     26.81 o 
  -8   1   4     6024.09     6252.98     48.88 o 
  -7   1   4      743.54      734.27     10.72 o 
  -6   1   4     2943.49     2960.56     25.79 o 
  -5   1   4    11203.90    11519.76     94.16 o 
  -4   1   4     6133.29     6013.48     59.70 o 
  -3   1   4        1.42       11.51      1.97 o 
  -2   1   4    10711.46    10509.11    200.12 o 
  -1   1   4     8301.61     8380.50    113.76 o 
   0   1   4     1649.10     1711.13     21.22 o 
   1   1   4     6327.86     6499.83     73.16 o 
   2   1   4    10205.84    10395.65    124.03 o 
   3   1   4      923.98      882.76     18.16 o 
   4   1   4     2599.98     2765.36     24.62 o 
   5   1   4     5653.55     5663.91     60.36 o 
   6   1   4     5636.80     5901.38     85.89 o 
   7   1   4       55.37       59.23      8.15 o 
   8   1   4     2700.75     2682.17     39.62 o 
   9   1   4     2363.85     2366.29     53.81 o 
  10   1   4      290.00      289.53     16.85 o 
  11   1   4     1474.65     1400.31     31.35 o 
  12   1   4     1496.85     1444.24     37.58 o 
 -12   2   4       96.21       75.77      3.46 o 
 -11   2   4     1421.23     1337.03     30.13 o 
 -10   2   4     1357.81     1381.40     24.88 o 
  -9   2   4      238.94      222.21     10.04 o 
  -8   2   4       28.09       28.22      6.65 o 
  -7   2   4     1895.34     1928.57     23.69 o 
  -6   2   4     6416.40     6708.37     50.37 o 
  -5   2   4       78.35      100.71      4.57 o 
  -4   2   4     5540.13     5727.77     85.15 o 
  -3   2   4     3760.42     3597.44     38.61 o 
  -2   2   4      999.99      971.91     14.96 o 
  -1   2   4     2001.33     2046.54     22.84 o 
   0   2   4     3875.23     3738.95     38.22 o 
   1   2   4     2631.16     2681.75     26.72 o 
   2   2   4        4.91       17.69      2.71 o 
   3   2   4     2871.60     2939.85     44.83 o 
   4   2   4     4673.34     5009.22     53.76 o 
   5   2   4      406.65      394.51     14.62 o 
   6   2   4     2075.85     1986.34     30.09 o 
   7   2   4     1747.71     1739.46     39.77 o 
   8   2   4      610.12      584.84     16.28 o 
   9   2   4      137.58      118.84     11.05 o 
  10   2   4     1206.55     1226.55     39.91 o 
  11   2   4       95.47       91.85      9.39 o 
  12   2   4       29.50       37.84      7.40 o 
 -12   3   4      191.62      189.67      8.31 o 
 -11   3   4       25.49       32.06      3.15 o 
 -10   3   4      178.21      174.81      6.00 o 
  -9   3   4     1170.64     1130.55     15.86 o 
  -8   3   4      967.25      937.93      9.66 o 
  -7   3   4      109.77      101.85      3.54 o 
  -6   3   4       28.24       37.93      4.48 o 
  -5   3   4      262.04      254.22     14.05 o 
  -4   3   4      272.93      265.32     15.96 o 
  -3   3   4      207.42      218.20     10.93 o 
  -2   3   4      358.92      365.22     10.06 o 
  -1   3   4     1618.42     1587.19     30.00 o 
   0   3   4        6.83       11.56      1.51 o 
   1   3   4      171.53      147.82      7.54 o 
   2   3   4     3388.84     3497.65     31.88 o 
   3   3   4      553.56      616.13     14.43 o 
   4   3   4        1.89        5.98      3.71 o 
   5   3   4      359.90      369.95      7.59 o 
   6   3   4      158.82      153.06     10.23 o 
   7   3   4       44.69       49.76      5.52 o 
   8   3   4      131.61       99.71      8.71 o 
   9   3   4      455.26      394.17     15.57 o 
  10   3   4       95.53       85.49     12.14 o 
  11   3   4        0.28       -1.40      4.37 o 
  12   3   4      294.81      247.67     14.75 o 
 -12   4   4        3.23        7.04      1.99 o 
 -11   4   4      197.12      183.12      6.51 o 
 -10   4   4       10.01       11.87      2.12 o 
  -9   4   4       53.26       53.27      5.24 o 
  -8   4   4       62.58       54.94      4.13 o 
  -7   4   4      113.49      105.52      3.94 o 
  -6   4   4      912.00      902.04      7.45 o 
  -5   4   4       14.92       15.93      4.92 o 
  -4   4   4      106.30      109.44      4.83 o 
  -3   4   4      839.46      846.64     17.67 o 
  -2   4   4      127.13      106.97      6.64 o 
  -1   4   4      280.69      306.55     15.21 o 
   0   4   4      133.28      131.48      3.83 o 
   1   4   4       97.23      105.38      3.89 o 
   2   4   4     1144.11     1153.96     12.40 o 
   3   4   4      514.61      514.91     11.90 o 
   4   4   4     1045.25     1107.78     15.17 o 
   5   4   4       31.03       33.87      3.93 o 
   6   4   4       22.83       30.86      5.51 o 
   7   4   4      128.03      126.01     15.56 o 
   8   4   4      424.74      339.25     19.90 o 
   9   4   4        0.33       23.43     14.41 o 
  10   4   4       10.00        9.56      5.24 o 
  11   4   4       34.44       34.55      5.58 o 
  12   4   4        4.86        6.95      3.49 o 
 -12   5   4     1229.77     1215.69     17.64 o 
 -11   5   4     1241.07     1300.14     16.73 o 
 -10   5   4       55.02       41.23      4.73 o 
  -9   5   4     1351.83     1357.07     25.44 o 
  -8   5   4     1476.81     1528.85     25.17 o 
  -7   5   4        6.32       19.81      5.81 o 
  -6   5   4     1714.78     1748.76     24.74 o 
  -5   5   4     4238.69     4420.02     42.76 o 
  -4   5   4     1791.27     1877.80     44.09 o 
  -3   5   4      377.30      430.91      6.88 o 
  -2   5   4     3038.77     3172.38     42.62 o 
  -1   5   4     1422.78     1292.75     40.61 o 
   0   5   4      473.93      477.02     17.33 o 
   1   5   4     2255.06     2313.04     20.00 o 
   2   5   4     1864.84     1873.36     18.97 o 
   3   5   4     1056.85     1095.79     16.44 o 
   4   5   4     1662.80     1769.64     17.25 o 
   5   5   4     1838.52     1933.29     22.16 o 
   6   5   4     1522.41     1533.40     26.02 o 
   7   5   4      123.37      110.17     11.76 o 
   8   5   4     1071.86     1084.08     55.60 o 
   9   5   4      700.95      770.62     22.54 o 
  10   5   4       49.27       55.59      6.06 o 
  11   5   4      747.19      710.54     22.29 o 
 -11   6   4      855.05      806.60     16.26 o 
 -10   6   4     3292.33     3433.32     37.53 o 
  -9   6   4     1522.00     1565.53     28.25 o 
  -8   6   4      659.25      609.85     23.88 o 
  -7   6   4     4067.06     4127.00     37.87 o 
  -6   6   4     6259.60     6558.88     51.18 o 
  -5   6   4       73.05       93.15      6.33 o 
  -4   6   4     4584.46     4615.14     39.72 o 
  -3   6   4     8203.15     8643.61     78.60 o 
  -2   6   4     2545.79     2563.80     36.99 o 
  -1   6   4     2054.54     2042.64     71.35 o 
   0   6   4     6728.02     6768.19    319.07 o 
   1   6   4     9620.21     9989.95    189.41 o 
   2   6   4      348.66      343.13     15.32 o 
   3   6   4     8145.57     8585.86     97.92 o 
   4   6   4     4525.12     4791.03     48.89 o 
   5   6   4      670.01      667.63     18.69 o 
   6   6   4     1690.79     1750.60     20.29 o 
   7   6   4     4877.44     5059.31     52.30 o 
   8   6   4     2118.65     2088.40     44.06 o 
   9   6   4      673.97      626.01     14.08 o 
  10   6   4     2776.43     2780.88     40.92 o 
  11   6   4      276.60      275.26     13.46 o 
 -11   7   4     1561.83     1504.20     24.79 o 
 -10   7   4        1.26       -8.59      5.73 o 
  -9   7   4     3821.04     3838.11     30.39 o 
  -8   7   4     7949.91     8546.63     43.14 o 
  -7   7   4      705.72      683.23     11.29 o 
  -6   7   4      936.32      863.45     20.77 o 
  -5   7   4     7418.84     7531.85     83.63 o 
  -4   7   4     4522.02     4575.77     50.28 o 
  -3   7   4      115.45      123.10      5.55 o 
  -2   7   4     9209.85     9582.68    119.68 o 
  -1   7   4    10605.04    10935.45    218.21 o 
   0   7   4      117.41      106.47      8.73 o 
   1   7   4     4689.42     4844.39    110.36 o 
   2   7   4    12973.32    13125.12    172.82 o 
   3   7   4     2850.85     2850.91     40.03 o 
   4   7   4      431.23      393.38     11.16 o 
   5   7   4     7825.45     8146.08     64.33 o 
   6   7   4     3936.96     4080.90     52.23 o 
   7   7   4      236.38      218.46     18.28 o 
   8   7   4     2786.98     2881.10     53.02 o 
   9   7   4     2635.55     2730.51     41.24 o 
  10   7   4      451.37      407.94     13.89 o 
  11   7   4      588.69      540.89     14.71 o 
 -11   8   4      619.92      572.77      9.30 o 
 -10   8   4     2844.26     2959.99     50.72 o 
  -9   8   4     1619.52     1552.80     25.09 o 
  -8   8   4        5.26       25.65     14.46 o 
  -7   8   4     5016.10     5428.71     80.13 o 
  -6   8   4     4430.97     4465.20     56.36 o 
  -5   8   4      243.75      220.79      9.31 o 
  -4   8   4     4970.83     5069.01     42.31 o 
  -3   8   4     4715.43     4685.21     72.64 o 
  -2   8   4     1941.82     1865.17     33.42 o 
  -1   8   4     2980.86     2908.69     68.11 o 
   0   8   4     7851.49     7738.35    247.18 o 
   1   8   4     1650.93     1508.19     28.42 o 
   2   8   4      671.22      637.85     17.76 o 
   3   8   4     1882.31     1835.06     39.85 o 
   4   8   4     5987.82     6102.78     94.03 o 
   5   8   4      239.96      224.44     11.07 o 
   6   8   4     4923.57     5171.12     98.99 o 
   7   8   4     4113.27     4422.12     75.10 o 
   8   8   4      808.63      798.29     35.76 o 
   9   8   4      274.37      261.02     12.38 o 
  10   8   4     1113.25     1190.53     27.43 o 
 -10   9   4       20.30       10.71      3.07 o 
  -9   9   4     1034.22     1008.81     23.14 o 
  -8   9   4     2359.27     2520.57     21.99 o 
  -7   9   4      624.48      616.19     15.37 o 
  -6   9   4       54.65       62.46      5.37 o 
  -5   9   4     1757.46     1803.16     17.97 o 
  -4   9   4     1047.51     1078.04     27.93 o 
  -3   9   4        0.23       -6.36      4.24 o 
  -2   9   4     2574.76     2694.49     54.08 o 
  -1   9   4     3552.31     3606.25     47.89 o 
   0   9   4      198.61      185.30     11.84 o 
   1   9   4     1852.32     1812.98     83.68 o 
   2   9   4     8333.76     8771.02    122.56 o 
   3   9   4      399.22      337.32     19.39 o 
   4   9   4      197.20      199.77     12.92 o 
   5   9   4      408.01      359.68     13.55 o 
   6   9   4      322.78      342.94     21.05 o 
   7   9   4       56.03       52.95      7.75 o 
   8   9   4      264.90      294.71     13.57 o 
   9   9   4     1558.76     1546.70     37.37 o 
  10   9   4        9.38       10.41      3.41 o 
 -10  10   4      317.69      319.78     14.01 o 
  -9  10   4      250.75      226.26     13.78 o 
  -8  10   4       49.37       34.91      3.56 o 
  -7  10   4      296.10      291.93     11.03 o 
  -6  10   4      732.90      771.29     17.07 o 
  -5  10   4      356.98      321.48     10.32 o 
  -4  10   4      580.79      489.19     11.63 o 
  -3  10   4      453.73      474.01     18.74 o 
  -2  10   4       72.59       80.80      6.67 o 
  -1  10   4       72.02       72.05      9.26 o 
   0  10   4      527.61      494.63     15.10 o 
   1  10   4      171.49      186.44     13.38 o 
   2  10   4      195.16      187.98     11.08 o 
   3  10   4      524.81      483.56     15.55 o 
   4  10   4      296.35      271.92     10.58 o 
   5  10   4        2.73        1.67      4.60 o 
   6  10   4        1.37        9.46      9.21 o 
   7  10   4      277.97      260.13     19.08 o 
   8  10   4      223.59      222.73     14.54 o 
   9  10   4      126.33      104.26      9.76 o 
  -9  11   4       75.26       62.34      6.26 o 
  -8  11   4       34.03       31.94      3.56 o 
  -7  11   4       36.66       33.52      3.50 o 
  -6  11   4       96.80       88.45      5.22 o 
  -5  11   4        0.33        3.46      1.98 o 
  -4  11   4      182.40      156.62      8.32 o 
  -3  11   4       24.80       24.81      3.60 o 
  -2  11   4        2.07        3.81      4.58 o 
  -1  11   4        6.97        5.28      4.30 o 
   0  11   4       96.90      105.59      6.00 o 
   1  11   4      127.00      108.46      8.28 o 
   2  11   4       43.32       47.41      5.51 o 
   3  11   4       67.45       60.74      5.12 o 
   4  11   4        7.25       15.24      2.39 o 
   5  11   4        8.66        3.74      3.20 o 
   6  11   4       41.94       31.56      3.76 o 
   7  11   4       10.93       11.07      2.99 o 
   8  11   4       87.13       84.40      7.47 o 
   9  11   4        8.54       14.06      3.42 o 
  -8  12   4      107.34       84.70      6.13 o 
  -7  12   4      762.95      792.23     18.86 o 
  -6  12   4      106.14      104.01      8.76 o 
  -5  12   4      229.05      179.43      9.64 o 
  -4  12   4      942.07      908.74     32.54 o 
  -3  12   4      932.36      952.68     28.13 o 
  -2  12   4        0.54       -1.34      3.29 o 
  -1  12   4      406.56      403.49     11.21 o 
   0  12   4     1054.06     1080.73     30.46 o 
   1  12   4      352.18      360.11     15.89 o 
   2  12   4        5.43        5.68      3.04 o 
   3  12   4      712.12      713.17     20.06 o 
   4  12   4       65.64       57.89      5.40 o 
   5  12   4      236.82      206.62     11.19 o 
   6  12   4      421.28      335.03     50.59 o 
   7  12   4      704.82      730.08     26.87 o 
   8  12   4       99.28       95.07      7.44 o 
  -7  13   4     1221.86     1188.48     23.13 o 
  -6  13   4       55.16       49.00      5.01 o 
  -5  13   4     3043.91     3238.66     59.33 o 
  -4  13   4     1276.36     1250.47     27.85 o 
  -3  13   4      114.80       95.92      8.76 o 
  -2  13   4     3112.44     3076.51     83.42 o 
  -1  13   4     2792.77     2927.97     35.88 o 
   0  13   4        7.48        5.53      2.41 o 
   1  13   4     1248.73     1200.69     24.26 o 
   2  13   4     4064.28     4348.41     43.27 o 
   3  13   4      175.58      155.93     11.46 o 
   4  13   4      378.33      326.55     17.08 o 
   5  13   4     2048.07     2206.76     36.26 o 
   6  13   4      216.48      115.18     36.72 o 
   7  13   4      259.20      234.09     14.99 o 
  -6  14   4     2859.86     2826.40     54.04 o 
  -5  14   4       15.13       11.91      3.21 o 
  -4  14   4     2030.83     1824.26     56.43 o 
  -3  14   4     2853.51     3027.38     54.59 o 
  -2  14   4      705.04      642.23     25.02 o 
  -1  14   4      784.77      713.13     16.03 o 
   0  14   4     4176.60     4359.45     79.18 o 
   1  14   4     1826.74     1822.76     31.80 o 
   2  14   4       23.93       11.26      3.53 o 
   3  14   4     2270.72     2317.33     43.72 o 
   4  14   4     2111.13     2091.10     44.44 o 
   5  14   4      384.67      344.81     19.64 o 
   6  14   4     1088.29     1008.24     25.11 o 
  -5  15   4     1801.63     1851.74     35.14 o 
  -4  15   4     1172.29     1119.91     22.58 o 
  -3  15   4        5.78        4.84      4.08 o 
  -2  15   4     2372.30     2402.99     49.71 o 
  -1  15   4     3184.08     3094.21    141.22 o 
   0  15   4       84.51       49.49      5.87 o 
   1  15   4     1093.09     1028.81     21.81 o 
   2  15   4     2239.98     2358.29     42.12 o 
   3  15   4      484.52      440.74     11.13 o 
   4  15   4      328.44      297.40     21.05 o 
  -2  16   4      272.26      263.90     14.91 o 
  -1  16   4      207.43      174.08      8.02 o 
   0  16   4      582.06      622.68     23.88 o 
   1  16   4      547.20      523.45     14.73 o 
   2  16   4        1.35        2.07      3.13 o 
 -11   1   5      176.43      143.07      7.31 o 
 -10   1   5      263.04      246.33      5.63 o 
  -9   1   5      380.53      377.02      6.41 o 
  -8   1   5      116.39      116.33      3.45 o 
  -7   1   5       76.65       68.59      3.09 o 
  -6   1   5     2912.39     2982.91     29.02 o 
  -5   1   5      616.67      581.11     15.16 o 
  -4   1   5       93.71      101.73      5.91 o 
  -3   1   5     1177.73     1206.47     11.87 o 
  -2   1   5     1523.17     1504.56     21.00 o 
  -1   1   5       37.58       57.55      5.63 o 
   0   1   5     1930.39     2017.30     71.75 o 
   1   1   5     2238.42     2364.48    114.71 o 
   2   1   5     1512.14     1587.08     59.09 o 
   3   1   5        1.70        0.80      4.03 o 
   4   1   5     1144.16     1071.54     17.71 o 
   5   1   5      355.90      330.62     10.50 o 
   6   1   5       56.97       37.04      7.95 o 
   7   1   5      716.41      630.22     28.01 o 
   8   1   5      499.75      497.57     15.58 o 
   9   1   5       64.64       69.93      6.64 o 
  10   1   5      115.01      118.40      8.89 o 
  11   1   5      121.38      116.79      8.89 o 
 -11   2   5     1021.34     1003.39     14.61 o 
 -10   2   5      659.21      636.22     11.52 o 
  -9   2   5      385.96      327.92     15.49 o 
  -8   2   5     2980.74     3228.17     34.54 o 
  -7   2   5     4279.99     4467.80     65.52 o 
  -6   2   5        2.18        2.03      3.35 o 
  -5   2   5      438.08      404.46     10.69 o 
  -4   2   5     4564.11     4643.24     62.38 o 
  -3   2   5     2922.91     2900.76     40.70 o 
  -2   2   5      437.07      431.04     13.32 o 
  -1   2   5     4395.27     4502.89     46.90 o 
   0   2   5    10030.67    10703.17    201.92 o 
   1   2   5      436.60      467.13     11.61 o 
   2   2   5     4637.22     5118.22    162.80 o 
   3   2   5     6135.98     6466.15     86.43 o 
   4   2   5      564.05      547.93     16.38 o 
   5   2   5      924.00      935.06     23.67 o 
   6   2   5     4838.52     5034.56     85.37 o 
   7   2   5     1073.97      991.31     25.46 o 
   8   2   5      507.17      456.53     21.14 o 
   9   2   5     1300.30     1276.49     25.70 o 
  10   2   5      752.27      713.14     18.37 o 
  11   2   5       35.08       29.35      5.87 o 
 -11   3   5      762.40      703.24     18.17 o 
 -10   3   5     1320.21     1230.55     13.75 o 
  -9   3   5     6466.00     7022.01     80.23 o 
  -8   3   5     1781.56     1755.41     15.35 o 
  -7   3   5       37.84       30.06      4.68 o 
  -6   3   5     9745.88    10283.44    272.66 o 
  -5   3   5     5016.38     5090.91     57.25 o 
  -4   3   5      171.48      209.84     15.95 o 
  -3   3   5     6881.71     7028.60     92.26 o 
  -2   3   5     7982.83     8262.37    133.99 o 
  -1   3   5      745.97      710.95     30.90 o 
   0   3   5     3122.97     3142.42     35.82 o 
   1   3   5    13871.13    14522.81    181.01 o 
   2   3   5     4621.28     4905.87     86.49 o 
   3   3   5       58.76       71.43     11.61 o 
   4   3   5     5413.67     5740.44    153.16 o 
   5   3   5     3376.46     3522.92     92.65 o 
   6   3   5        1.33        5.90      4.40 o 
   7   3   5     2016.00     2031.03     47.03 o 
   8   3   5     4525.48     4709.51    101.13 o 
   9   3   5      655.19      595.69     15.01 o 
  10   3   5      612.05      600.94     37.54 o 
  11   3   5     1597.18     1592.61     32.06 o 
 -11   4   5     3302.74     3325.55     28.69 o 
 -10   4   5     4031.90     3991.70     75.28 o 
  -9   4   5       60.96       41.97      4.35 o 
  -8   4   5     3490.80     3576.46     35.87 o 
  -7   4   5     5261.22     5533.95     72.09 o 
  -6   4   5     1763.04     1687.39     19.26 o 
  -5   4   5     1688.49     1622.36     28.69 o 
  -4   4   5     9956.14    10100.49     98.19 o 
  -3   4   5     4473.09     4429.32     61.80 o 
  -2   4   5     1273.67     1256.44     17.70 o 
  -1   4   5     6550.66     6584.77    138.97 o 
   0   4   5     6446.08     6707.85     72.39 o 
   1   4   5      326.06      319.76      9.87 o 
   2   4   5     4649.72     4846.42     66.63 o 
   3   4   5     7841.97     8233.44    100.55 o 
   4   4   5      725.38      704.99     18.46 o 
   5   4   5     1021.32     1000.44     27.60 o 
   6   4   5     3605.59     3879.86     76.90 o 
   7   4   5     1957.00     2047.55     71.55 o 
   8   4   5       60.67       74.38      8.15 o 
   9   4   5     1780.45     1870.63     35.41 o 
  10   4   5     2904.23     2960.14     66.79 o 
  11   4   5        0.19        5.23      2.27 o 
 -11   5   5      253.65      223.21      7.94 o 
 -10   5   5      918.67      838.85     17.53 o 
  -9   5   5     2160.73     2232.45     25.20 o 
  -8   5   5     2208.10     2247.13     21.90 o 
  -7   5   5      536.90      518.55      9.21 o 
  -6   5   5     5997.03     6079.14    103.96 o 
  -5   5   5     2658.50     2772.39     38.27 o 
  -4   5   5        2.29        4.03      2.97 o 
  -3   5   5     3276.78     3384.07     98.84 o 
  -2   5   5     6252.14     6477.96     88.53 o 
  -1   5   5      588.12      508.38     55.69 o 
   0   5   5      734.71      718.73     13.81 o 
   1   5   5     1894.45     1841.47     17.91 o 
   2   5   5      731.56      721.09     20.87 o 
   3   5   5       67.75       69.20      8.37 o 
   4   5   5     5159.26     5402.91     52.70 o 
   5   5   5     4416.27     4678.33     72.98 o 
   6   5   5       20.78       22.35      6.28 o 
   7   5   5      567.51      597.46     28.82 o 
   8   5   5     1460.09     1540.06     28.26 o 
   9   5   5       51.37       57.71      8.11 o 
  10   5   5      139.40      128.69     14.08 o 
 -10   6   5     1040.93     1011.48     18.24 o 
  -9   6   5      107.09       96.21      4.76 o 
  -8   6   5      734.63      709.76      7.78 o 
  -7   6   5      728.82      744.63     14.06 o 
  -6   6   5       55.23       60.99      4.48 o 
  -5   6   5      877.03      810.98     14.24 o 
  -4   6   5     1358.21     1423.68     38.30 o 
  -3   6   5     1024.07     1043.07     27.24 o 
  -2   6   5      166.67      158.77     16.64 o 
  -1   6   5     1824.33     1731.24     26.95 o 
   0   6   5     1634.42     1686.42     32.62 o 
   1   6   5       29.05       37.36      4.48 o 
   2   6   5     2350.88     2361.68     36.76 o 
   3   6   5        9.53        6.06      2.61 o 
   4   6   5      295.31      284.98      9.96 o 
   5   6   5       13.26        8.38      3.00 o 
   6   6   5      424.11      419.06     11.26 o 
   7   6   5      874.86      857.75     19.83 o 
   8   6   5       12.73        9.41      3.32 o 
   9   6   5      382.01      374.65     11.49 o 
  10   6   5      214.28      212.38     12.14 o 
 -10   7   5       16.66        7.72      2.97 o 
  -9   7   5       14.38       15.41      2.34 o 
  -8   7   5        0.26        2.89      1.17 o 
  -7   7   5        2.36        0.65      1.38 o 
  -6   7   5        1.06        2.33      1.26 o 
  -5   7   5      154.62      139.34      4.03 o 
  -4   7   5      191.22      141.31      4.80 o 
  -3   7   5       33.13       32.53      2.48 o 
  -2   7   5      118.38      116.77      4.45 o 
  -1   7   5      565.98      556.04     18.15 o 
   0   7   5      131.38      124.86     17.89 o 
   1   7   5       93.52      101.35      7.90 o 
   2   7   5      401.63      393.79     11.64 o 
   3   7   5      343.96      302.71     12.40 o 
   4   7   5      477.40      428.69     10.21 o 
   5   7   5      159.55      157.07     11.14 o 
   6   7   5      251.45      234.74     11.11 o 
   7   7   5       19.17       15.54      2.55 o 
   8   7   5      111.04       82.43      9.88 o 
   9   7   5        4.20       12.36      5.19 o 
  10   7   5        7.01        4.76      2.71 o 
  -9   8   5       50.66       41.22      4.48 o 
  -8   8   5      521.05      508.92     17.84 o 
  -7   8   5      696.79      713.27      9.36 o 
  -6   8   5        4.77        3.34      1.74 o 
  -5   8   5      629.17      617.70     24.41 o 
  -4   8   5      332.11      377.81      9.09 o 
  -3   8   5       10.19       11.60      5.26 o 
  -2   8   5       61.91       56.94     17.97 o 
  -1   8   5      345.00      334.59      9.26 o 
   0   8   5      319.55      299.05     14.73 o 
   1   8   5       41.24       38.80      5.61 o 
   2   8   5      231.92      229.35      8.04 o 
   3   8   5      455.47      434.91     11.96 o 
   4   8   5      114.76       98.39      5.68 o 
   5   8   5        5.89        9.14      4.09 o 
   6   8   5       62.25       80.59      6.73 o 
   7   8   5       50.36       54.00      5.94 o 
   8   8   5      125.66      113.28     14.27 o 
   9   8   5      113.26      118.30     13.51 o 
  -9   9   5     1659.15     1685.37     49.44 o 
  -8   9   5      403.93      391.43     16.64 o 
  -7   9   5      446.42      448.91     12.75 o 
  -6   9   5     2582.91     2746.50     29.27 o 
  -5   9   5     1541.24     1663.31     20.37 o 
  -4   9   5      126.10       90.94      6.72 o 
  -3   9   5     1948.41     1932.83     33.81 o 
  -2   9   5     2451.41     2628.53     48.54 o 
  -1   9   5      530.70      507.31     14.49 o 
   0   9   5      447.59      434.33     15.69 o 
   1   9   5     3246.24     3348.60     74.65 o 
   2   9   5      282.73      255.59      9.64 o 
   3   9   5      766.15      725.02     13.50 o 
   4   9   5     1731.95     1850.40     33.33 o 
   5   9   5     1385.51     1403.87     22.97 o 
   6   9   5      200.24      155.45     13.64 o 
   7   9   5      712.51      726.54     16.96 o 
   8   9   5     1270.56     1269.61     34.99 o 
   9   9   5       12.18        9.47      3.32 o 
  -8  10   5     1453.10     1423.04     32.51 o 
  -7  10   5     2669.34     2828.40     57.78 o 
  -6  10   5      218.36      196.29      9.06 o 
  -5  10   5     1410.44     1424.36     28.35 o 
  -4  10   5     4981.92     5306.64     75.49 o 
  -3  10   5     2821.58     2775.55     64.40 o 
  -2  10   5     1088.53      927.65     42.23 o 
  -1  10   5     5743.29     5783.00    114.81 o 
   0  10   5     3428.64     3652.72    159.16 o 
   1  10   5        1.65        4.93      6.90 o 
   2  10   5     3197.39     3245.62     44.31 o 
   3  10   5     2241.34     2329.45     50.02 o 
   4  10   5     1639.79     1595.95     26.49 o 
   5  10   5     1577.53     1635.80     36.42 o 
   6  10   5     3116.45     3192.75     50.70 o 
   7  10   5     1188.03     1142.40     28.26 o 
   8  10   5       44.41       41.87      6.14 o 
  -7  11   5      277.81      202.18     10.89 o 
  -6  11   5     2815.60     2813.62     42.77 o 
  -5  11   5     2808.48     2901.80     32.74 o 
  -4  11   5       15.37        2.95      2.75 o 
  -3  11   5     2584.93     2490.86     70.26 o 
  -2  11   5     5359.60     5460.19    240.94 o 
  -1  11   5      858.57      795.56     22.43 o 
   0  11   5      895.46      826.11     16.24 o 
   1  11   5     3224.67     3329.33     58.99 o 
   2  11   5     3055.64     3152.24    102.85 o 
   3  11   5      266.61      249.23     22.47 o 
   4  11   5     6801.56     7011.93     85.09 o 
   5  11   5     3071.47     3189.47     51.12 o 
   6  11   5        4.98        9.02      4.50 o 
   7  11   5     1044.28     1021.66     25.01 o 
  -7  12   5     1052.90      999.90     14.82 o 
  -6  12   5      231.73      194.57      9.22 o 
  -5  12   5      549.92      483.20     22.44 o 
  -4  12   5     2502.66     2597.83     41.76 o 
  -3  12   5     1688.22     1642.06     38.26 o 
  -2  12   5      176.69      149.05     11.98 o 
  -1  12   5     2028.37     2040.39     64.21 o 
   0  12   5     2219.23     2182.36     56.74 o 
   1  12   5       61.10       64.85     13.43 o 
   2  12   5     2700.34     2727.84     75.89 o 
   3  12   5      973.48      983.09     22.87 o 
   4  12   5      133.25      131.07      9.34 o 
   5  12   5      333.63      336.10     20.82 o 
   6  12   5      828.33      719.25    190.35 o 
  -5  13   5      346.93      340.61     14.54 o 
  -4  13   5       69.49       59.80      4.84 o 
  -3  13   5      271.81      289.39     14.25 o 
  -2  13   5      460.35      515.19     24.78 o 
  -1  13   5      257.84      247.11      8.98 o 
   0  13   5      187.43      192.95      9.92 o 
   1  13   5      871.70      901.23     29.03 o 
   2  13   5      358.57      367.40     23.32 o 
   3  13   5      152.98      126.25     12.59 o 
   4  13   5      167.44      169.24     18.86 o 
   5  13   5      441.90      436.76     38.52 o 
  -4  14   5       76.33       53.09      6.21 o 
  -3  14   5      162.24      149.83      6.46 o 
  -2  14   5       32.24       24.43      4.65 o 
  -1  14   5        6.73        3.75      3.65 o 
   0  14   5       99.15      111.25      6.13 o 
   1  14   5       59.78       55.50      4.91 o 
   2  14   5        2.76        4.37      3.80 o 
   3  14   5       73.77       72.27      7.29 o 
 -10   0   6      206.94      169.50      7.12 o 
  -9   0   6     1813.32     1763.95     92.85 o 
  -8   0   6     5131.99     5413.07    106.55 o 
  -7   0   6     3292.31     3294.01     77.31 o 
  -6   0   6     2869.92     3003.43     71.13 o 
  -5   0   6     5456.26     5610.02    167.97 o 
  -4   0   6     2310.62     2218.35     46.26 o 
  -3   0   6      154.95      153.97     30.03 o 
   0   0   6     3895.61     4308.27     63.97 o 
   1   0   6     1201.07     1173.49     51.20 o 
   2   0   6     6392.54     6563.01     99.76 o 
   3   0   6     1606.60     1567.15     30.45 o 
   4   0   6      448.44      406.09     17.11 o 
   5   0   6     4206.10     4367.11    131.81 o 
   6   0   6     4314.51     3846.63    108.56 o 
   7   0   6       71.38       57.42     10.19 o 
   8   0   6     2285.05     2230.27     71.84 o 
   9   0   6     2715.34     2545.99     94.77 o 
  10   0   6       30.68       36.95      8.49 o 
 -10   1   6     2962.27     3029.32    127.28 o 
  -9   1   6     1537.24     1508.53     37.63 o 
  -8   1   6       31.13       23.56      3.06 o 
  -7   1   6     2950.37     2966.99     26.29 o 
  -6   1   6     2502.61     2512.63     41.31 o 
  -5   1   6     1681.07     1657.65     38.74 o 
  -4   1   6     3322.04     3365.74     46.62 o 
  -3   1   6     6832.70     7025.89    109.41 o 
  -2   1   6     2051.85     1981.42     50.26 o 
  -1   1   6      318.71      288.49      8.74 o 
   0   1   6     7448.19     7573.12     77.18 o 
   1   1   6     2694.33     2682.90    101.61 o 
   2   1   6       23.43       18.10      4.53 o 
   3   1   6     4576.66     4751.49    127.19 o 
   4   1   6     2750.93     2704.74     58.37 o 
   5   1   6      581.99      515.54     15.77 o 
   6   1   6      853.09      795.79     20.62 o 
   7   1   6     2920.80     2958.07     38.22 o 
   8   1   6      650.43      628.14     26.41 o 
   9   1   6       16.71       21.08      9.55 o 
 -10   2   6       11.34        7.04      1.19 o 
  -9   2   6      504.25      500.98     23.94 o 
  -8   2   6     1974.69     2026.33     30.95 o 
  -7   2   6      347.44      334.28      7.61 o 
  -6   2   6      602.73      565.43     11.92 o 
  -5   2   6     2118.32     2170.15     38.71 o 
  -4   2   6     1711.66     1712.61     37.15 o 
  -3   2   6      144.26      139.59      4.53 o 
  -2   2   6     2883.67     2931.82     27.39 o 
  -1   2   6     1913.19     1961.04     21.35 o 
   0   2   6       60.06       76.58     10.26 o 
   1   2   6      373.62      367.88     13.35 o 
   2   2   6     1444.73     1417.63     35.08 o 
   3   2   6     2079.29     2122.99     97.95 o 
   4   2   6      829.06      772.18     18.40 o 
   5   2   6     2294.52     2330.04     39.02 o 
   6   2   6      311.52      325.36     12.29 o 
   7   2   6       15.99       20.53      4.66 o 
   8   2   6      411.85      409.26     12.77 o 
   9   2   6      373.78      370.88     11.72 o 
  -9   3   6      163.24      152.08      8.59 o 
  -8   3   6        6.96        2.87      1.68 o 
  -7   3   6      325.26      307.26      7.99 o 
  -6   3   6      283.57      277.09     13.15 o 
  -5   3   6       55.92       44.76      3.72 o 
  -4   3   6       30.11       26.27      4.69 o 
  -3   3   6      620.71      579.65     11.12 o 
  -2   3   6       43.55       49.47      9.68 o 
  -1   3   6      301.98      273.62     10.39 o 
   0   3   6      691.22      664.72     22.78 o 
   1   3   6      267.62      242.30      8.98 o 
   2   3   6      441.96      417.81     11.08 o 
   3   3   6        1.60        2.94      4.99 o 
   4   3   6       88.05       86.92     13.17 o 
   5   3   6       95.39      109.03     14.09 o 
   6   3   6       98.98       84.73      9.01 o 
   7   3   6      310.31      284.63     13.66 o 
   8   3   6       10.82       16.29      4.80 o 
   9   3   6        6.23       -0.50      4.16 o 
  -9   4   6      148.28      115.25      7.02 o 
  -8   4   6       58.94       56.69      5.63 o 
  -7   4   6       25.59       24.13      2.89 o 
  -6   4   6      344.89      363.23     16.03 o 
  -5   4   6        1.04        9.27      2.97 o 
  -4   4   6       14.79       11.36      5.15 o 
  -3   4   6      219.58      205.21      9.89 o 
  -2   4   6      622.03      611.10     12.87 o 
  -1   4   6      166.80      161.04      6.69 o 
   0   4   6       51.93       45.89      5.85 o 
   1   4   6      277.74      228.43     10.20 o 
   2   4   6       16.78       13.10      2.60 o 
   3   4   6        2.61        3.82      2.19 o 
   4   4   6        5.00        4.53      1.87 o 
   5   4   6      447.47      441.85     13.87 o 
   6   4   6      111.39      116.98     14.23 o 
   7   4   6       13.17       18.66      4.15 o 
   8   4   6      104.61       97.14     11.33 o 
   9   4   6       74.75       51.68      8.23 o 
  -9   5   6      410.47      392.16      6.63 o 
  -8   5   6       13.58        5.87      4.52 o 
  -7   5   6     1549.37     1585.02     29.41 o 
  -6   5   6      373.89      399.78     10.27 o 
  -5   5   6       19.99       19.45      3.18 o 
  -4   5   6      976.30      998.64     24.68 o 
  -3   5   6     1793.88     1940.97     60.23 o 
  -2   5   6      689.38      651.11     14.01 o 
  -1   5   6      593.05      574.82     18.37 o 
   0   5   6     3411.98     3667.36     46.63 o 
   1   5   6      301.71      311.85     10.58 o 
   2   5   6      164.90      162.31     11.54 o 
   3   5   6     1920.90     2095.86     39.88 o 
   4   5   6      331.75      360.49     12.08 o 
   5   5   6      111.24      103.99      8.21 o 
   6   5   6      847.82      864.60     20.85 o 
   7   5   6      656.09      666.76     16.26 o 
   8   5   6       35.99       39.94      5.22 o 
   9   5   6        1.51        4.77      2.57 o 
  -9   6   6     1169.55     1135.79     14.68 o 
  -8   6   6     2712.09     2800.88     46.51 o 
  -7   6   6      635.67      592.35      9.82 o 
  -6   6   6      672.60      593.05     21.96 o 
  -5   6   6     4219.91     4476.47     80.97 o 
  -4   6   6     2233.42     2222.32     34.61 o 
  -3   6   6      377.63      330.52     14.40 o 
  -2   6   6     2719.08     2808.42     60.45 o 
  -1   6   6     4368.14     4399.17     66.53 o 
   0   6   6       86.72       58.09      7.82 o 
   1   6   6     2467.30     2583.18     64.16 o 
   2   6   6     3444.03     3570.68     56.02 o 
   3   6   6     1358.27     1381.32     19.93 o 
   4   6   6     1171.21     1185.08     29.59 o 
   5   6   6     2849.17     3013.22     53.77 o 
   6   6   6     1175.18     1199.44     22.25 o 
   7   6   6        0.04        7.50      3.93 o 
   8   6   6     1027.76      998.76     26.86 o 
  -8   7   6        2.24       10.07      3.72 o 
  -7   7   6     2575.32     2708.14     52.61 o 
  -6   7   6     4178.58     4167.14     80.93 o 
  -5   7   6      505.51      436.70     16.32 o 
  -4   7   6     2730.53     2743.83    118.12 o 
  -3   7   6     6909.98     6959.15     88.16 o 
  -2   7   6     1011.69      968.96     21.02 o 
  -1   7   6     1023.13      878.72     37.45 o 
   0   7   6     5590.93     5659.44    139.40 o 
   1   7   6     3524.26     3561.84     95.94 o 
   2   7   6       80.38       92.42      7.50 o 
   3   7   6     2664.47     2740.77     51.08 o 
   4   7   6     2706.71     2771.73     33.44 o 
   5   7   6      390.65      351.31     10.46 o 
   6   7   6      788.55      783.03     17.94 o 
   7   7   6     3309.95     3511.88    100.82 o 
   8   7   6      721.35      674.49     13.41 o 
  -8   8   6     3460.17     3421.04     39.16 o 
  -7   8   6     1159.96     1157.19     37.98 o 
  -6   8   6      610.03      535.83     10.47 o 
  -5   8   6     4468.06     4574.49     57.62 o 
  -4   8   6     2467.13     2524.36     32.49 o 
  -3   8   6       92.11       77.13      6.23 o 
  -2   8   6     2138.19     2072.30     54.48 o 
  -1   8   6     3072.70     3079.40     68.95 o 
   0   8   6       76.04       65.58      6.35 o 
   1   8   6     1704.77     1733.40     59.48 o 
   2   8   6     5001.40     5250.13     68.62 o 
   3   8   6     2267.13     2263.18     26.96 o 
   4   8   6      494.65      455.34     11.65 o 
   5   8   6     1429.49     1474.55     24.51 o 
   6   8   6      883.33      846.52     26.79 o 
   7   8   6        0.06        6.12      2.59 o 
  -7   9   6     1090.40      988.14     16.31 o 
  -6   9   6     1108.34     1160.57     28.70 o 
  -5   9   6      339.49      312.36     13.60 o 
  -4   9   6      573.22      569.29     16.90 o 
  -3   9   6     1885.10     1883.08     24.69 o 
  -2   9   6      413.46      405.52     14.89 o 
  -1   9   6       16.56       14.03      3.50 o 
   0   9   6     1355.22     1342.32     22.08 o 
   1   9   6     1339.61     1404.21     20.78 o 
   2   9   6        6.17        2.86      3.29 o 
   3   9   6      194.76      183.62      7.36 o 
   4   9   6     1475.79     1558.52     21.12 o 
   5   9   6      162.77      126.57      9.01 o 
   6   9   6       14.36       13.40      2.62 o 
   7   9   6      884.95      897.78     20.31 o 
  -6  10   6       17.76       18.43      2.40 o 
  -5  10   6      204.82      203.78     13.10 o 
  -4  10   6      105.90      110.68     10.41 o 
  -3  10   6      140.16      114.91      5.62 o 
  -2  10   6       14.21        7.07      3.47 o 
  -1  10   6      812.58      834.41     37.96 o 
   0  10   6      169.99      153.64      7.41 o 
   1  10   6        9.59        7.65      2.72 o 
   2  10   6      393.54      363.58     13.63 o 
   3  10   6      461.92      417.58     21.31 o 
   4  10   6        1.05       -0.57      3.08 o 
   5  10   6      199.81      194.40     12.25 o 
   6  10   6      159.64      116.14     14.15 o 
  -5  11   6      126.99      107.67      5.09 o 
  -4  11   6      131.84      125.54      6.88 o 
  -3  11   6        2.03        0.65      1.14 o 
  -2  11   6       12.35       12.35      3.83 o 
  -1  11   6       42.15       39.83      5.09 o 
   0  11   6       52.72       57.30      4.69 o 
   1  11   6        0.98        5.83      2.36 o 
   2  11   6        7.02        9.04      3.28 o 
   3  11   6       68.88       66.62      8.06 o 
   4  11   6        2.05        0.01      3.91 o 
   5  11   6      358.38      311.34     14.08 o 
  -4  12   6      290.47      299.03     10.90 o 
  -3  12   6       48.24       28.32      3.51 o 
  -2  12   6      329.29      323.92     11.91 o 
  -1  12   6      339.90      322.42     12.15 o 
   0  12   6        1.88        4.71      3.63 o 
   1  12   6     1031.69     1018.67     35.58 o 
   2  12   6      783.91      776.32     17.88 o 
   3  12   6       14.12       17.55      3.54 o 
  -1  13   6      384.03      318.04     12.67 o 
   0  13   6      852.53      798.11     12.99 o 
  -8   1   7      415.47      394.65     13.01 o 
  -7   1   7      209.13      199.44     21.24 o 
  -6   1   7       26.35       18.82      4.33 o 
  -5   1   7      115.65       96.19     16.79 o 
  -4   1   7     1297.08     1301.95     46.18 o 
  -3   1   7      347.74      340.12     16.19 o 
  -2   1   7      322.42      322.53     14.99 o 
  -1   1   7      177.71      176.48     24.27 o 
   0   1   7        4.19       13.18     11.01 o 
   1   1   7        5.13        6.51      1.54 o 
   2   1   7      262.98      270.17     24.61 o 
   3   1   7      866.36      919.79     16.76 o 
   4   1   7      160.70      153.71      9.65 o 
   5   1   7      664.29      618.72     14.93 o 
   6   1   7      210.07      223.85     15.10 o 
   7   1   7       44.05       62.87     12.97 o 
  -8   2   7      643.71      646.39     14.29 o 
  -7   2   7      172.00      148.41     14.65 o 
  -6   2   7     1781.62     1792.92     40.51 o 
  -5   2   7     3435.15     3591.20     55.47 o 
  -4   2   7      117.08      108.30     19.24 o 
  -3   2   7     1056.52     1087.72     32.04 o 
  -2   2   7     1899.13     1893.60     52.85 o 
  -1   2   7        8.01       11.77      2.57 o 
   0   2   7     1229.49     1165.70     48.92 o 
   1   2   7     1857.06     1846.90     82.94 o 
   2   2   7     1330.50     1334.23     50.48 o 
   3   2   7      520.57      494.08     24.30 o 
   4   2   7      342.16      341.96     27.08 o 
   5   2   7     1279.36     1280.58     64.60 o 
   6   2   7      164.03      144.20     16.29 o 
   7   2   7      304.05      304.93     10.49 o 
  -7   3   7     3943.13     3995.48    135.82 o 
  -6   3   7      209.98      180.86     20.65 o 
  -5   3   7     1848.85     1789.95     43.14 o 
  -4   3   7     3012.80     3113.07     68.71 o 
  -3   3   7     2323.88     2255.50     68.32 o 
  -2   3   7      189.30      167.43     19.09 o 
  -1   3   7     3428.65     3498.54    113.29 o 
   0   3   7     3906.38     3865.26    132.94 o 
   1   3   7      105.51       93.83     13.00 o 
   2   3   7     2865.38     2922.22     63.61 o 
   3   3   7     4074.73     4284.90     64.36 o 
   4   3   7     1005.42      946.82     22.96 o 
   5   3   7      676.32      678.78     13.33 o 
   6   3   7     2071.87     2105.09     53.04 o 
   7   3   7      948.37      858.18     17.52 o 
  -7   4   7      158.41      135.73      7.12 o 
  -6   4   7     2344.32     2232.33     47.94 o 
  -5   4   7     4836.20     4900.08     49.23 o 
  -4   4   7      342.52      327.04      6.48 o 
  -3   4   7     3055.66     3020.87     69.32 o 
  -2   4   7     6087.08     6169.12     61.32 o 
  -1   4   7     1124.71     1081.01     15.29 o 
   0   4   7     1092.36      974.63     68.30 o 
   1   4   7     4252.35     4502.13    145.33 o 
   2   4   7     1689.32     1639.10     30.22 o 
   3   4   7        1.19       12.81      3.39 o 
   4   4   7     1290.87     1246.82     34.10 o 
   5   4   7     4178.44     4271.26     73.15 o 
   6   4   7      102.02       78.76      6.08 o 
   7   4   7     1087.77     1000.75     22.21 o 
  -7   5   7     2304.04     2331.59     27.98 o 
  -6   5   7     1054.56     1010.05     17.29 o 
  -5   5   7      783.58      759.49     18.38 o 
  -4   5   7     2069.71     2020.69     35.72 o 
  -3   5   7     1429.86     1384.33     21.85 o 
  -2   5   7      121.70      117.30      9.67 o 
  -1   5   7     3396.02     3492.86     55.58 o 
   0   5   7     2097.32     2164.53     87.86 o 
   1   5   7      574.28      537.07     18.79 o 
   2   5   7     1059.46     1078.40     34.90 o 
   3   5   7     3214.07     3375.03     43.27 o 
   4   5   7       68.69       63.08      7.48 o 
   5   5   7      193.74      183.05     13.72 o 
   6   5   7      855.82      839.38     26.62 o 
  -6   6   7      387.19      365.20     13.17 o 
  -5   6   7      416.14      416.21     20.54 o 
  -4   6   7       39.25       30.65      3.51 o 
  -3   6   7      751.65      694.54     10.47 o 
  -2   6   7      887.28      937.63     16.41 o 
  -1   6   7      458.82      414.44      8.98 o 
   0   6   7        1.36        2.70      1.93 o 
   1   6   7     1008.16      994.84     18.33 o 
   2   6   7      197.89      204.12      8.62 o 
   3   6   7       13.67       14.08      2.73 o 
   4   6   7      584.30      575.71     12.06 o 
   5   6   7      274.62      242.84     12.75 o 
   6   6   7       12.60        6.67      2.73 o 
  -6   7   7       54.68       54.79      5.73 o 
  -5   7   7        4.55        3.61      2.03 o 
  -4   7   7       41.84       36.12      4.01 o 
  -3   7   7        0.72        2.34      1.69 o 
  -2   7   7        2.67        2.89      1.45 o 
  -1   7   7       66.52       47.92      3.78 o 
   0   7   7       41.21       39.46      4.20 o 
   1   7   7       15.59       11.92      3.31 o 
   2   7   7       82.54       74.34      7.06 o 
   3   7   7        0.55        2.54      1.97 o 
   4   7   7        9.82        9.18      2.42 o 
   5   7   7        6.48        4.78      3.63 o 
  -5   8   7      218.99      198.79     12.91 o 
  -4   8   7        0.26       -1.50      2.84 o 
  -3   8   7      373.59      380.82     16.58 o 
  -2   8   7      562.17      563.57     15.06 o 
  -1   8   7       41.19       37.22      6.19 o 
   0   8   7      320.30      317.77     20.38 o 
   1   8   7      376.57      385.11     24.53 o 
   2   8   7       89.89       86.77      8.76 o 
   3   8   7      140.24      143.37     10.77 o 
   4   8   7      314.13      319.46     17.18 o 
  -4   9   7     1106.67     1133.12     25.82 o 
  -3   9   7      413.38      356.90     23.83 o 
  -2   9   7      200.25      172.63     10.99 o 
  -1   9   7     1583.18     1544.52     31.70 o 
   0   9   7     1433.05     1498.56     29.32 o 
   1   9   7        5.11        6.56      3.60 o 
   2   9   7      803.80      791.14     31.75 o 
   3   9   7     1105.78     1102.81     33.40 o 
  -2  10   7     2275.27     2272.42     38.79 o 
  -1  10   7      368.81      303.81     15.14 o 
   0  10   7      204.84      155.35     10.32 o 
   1  10   7     1829.07     1767.78     51.70 o 
   2  10   7      936.25      857.55     22.19 o 
  -4   0   8      650.95      644.36     21.46 o 
  -3   0   8     3590.39     3703.33    110.46 o 
  -2   0   8     1940.62     1917.98     62.30 o 
  -1   0   8      412.48      432.52     39.17 o 
   0   0   8     4485.87     4799.68     63.69 o 
   2   0   8       29.64       30.09      5.11 o 
   3   0   8     1904.44     1881.37     56.76 o 
   4   0   8     2940.42     2788.41     61.62 o 
  -4   1   8     1456.96     1349.11     29.17 o 
  -3   1   8       36.63       33.62      6.15 o 
  -2   1   8     3043.33     3152.72     70.13 o 
  -1   1   8     2149.70     2196.38     78.14 o 
   0   1   8      390.77      345.27     48.82 o 
   1   1   8      628.23      577.42     28.25 o 
   2   1   8     1784.04     1747.98     86.55 o 
   3   1   8      670.34      607.21     10.79 o 
   4   1   8       68.92       54.48      8.53 o 
  -4   2   8      206.39      149.16     29.63 o 
  -3   2   8     1256.34     1251.73     31.48 o 
  -2   2   8      277.22      278.74     15.01 o 
  -1   2   8      111.19       90.40     21.80 o 
   0   2   8      767.46      761.15     42.64 o 
   1   2   8      851.08      802.28     30.42 o 
   2   2   8        9.58       13.16      1.56 o 
   3   2   8      578.13      520.31      9.29 o 
   4   2   8      458.58      414.73      9.11 o 
  -4   3   8      268.78      253.19      9.66 o 
  -3   3   8        0.46       -5.59      6.70 o 
  -2   3   8       74.33       53.22     14.42 o 
  -1   3   8       44.85       34.00      4.67 o 
   0   3   8       95.06       74.83      6.07 o 
   1   3   8       93.37       72.13      6.13 o 
   2   3   8      117.76      104.30      4.80 o 
   3   3   8       48.24       36.47      5.44 o 
  -3   4   8      180.98      132.12     36.07 o 
  -2   4   8       56.53       32.11      4.02 o 
  -1   4   8      157.32      130.88      8.86 o 
   0   4   8      207.55      179.86     10.65 o 
   1   4   8       42.52       38.63      4.90 o 
   2   4   8       75.23       58.42      9.49 o 
   3   4   8       71.79       57.18      3.92 o 
  -2   5   8      554.57      505.57      7.53 o 
  -1   5   8      553.87      582.96      8.70 o 
   0   5   8      100.79       62.65      9.05 o 
   1   5   8      205.00      187.79     15.19 o 
   2   5   8      772.48      788.70     47.44 o 
                                                 
